# Supplementary material for: Crystal structure of (±)-(4RS,5RS,7SR)-4-[(1RS,2RS,3RS,6RS)-3-benzo­yloxy-2-(2-hy­droxy­ethyl)-6-meth­oxy­meth­oxy-2-methyl­cyclo­hex­yl]-8,10,10-trimethyl-2-oxo-1,3-dioxa­spiro­[4.5]dec-8-en-7-yl benzoate benzene monosolvate
Source: Acta Crystallogr E Crystallogr Commun. 2015 Jan 1;71(Pt 1):8–11. doi: 10.1107/S2056989014026048 (PMC4331859; doi:10.1107/S2056989014026048)
Supplement: Supplementary file 1 [file e-71-00008-sup1.cif]

##############################################################################
#                                                                            #
# This CIF contains the data in a paper accepted for publication in          #
# Acta Crystallographica Section E. It conforms to the requirements of       #
# Notes for Authors for Acta Crystallographica Section E, and has been       #
# peer reviewed under the auspices of the IUCr Commission on Journals.       #
#                                                                            #
# Full details of the Crystallographic Information File format               #
# are given in the paper "The Crystallographic Information File (CIF):       #
# a New Standard Archive File for Crystallography" by S. R. Hall, F. H.      #
# Allen and I. D. Brown [Acta Cryst. (1991), A47, 655-685].                  #
#                                                                            #
# The current version of the core CIF dictionary is obtainable from          #
# ftp://ftp.iucr.org/pub/cif_core.dic.                                       #
#                                                                            #
# Software is freely available for graphical display of the structure(s)     #
# in this CIF. For information consult the CIF software page                 #
# http://www.iucr.org/resources/cif/software.                                #
#                                                                            #
# This file may be used for bona fide research purposes within the           #
# scientific community so long as proper attribution is given to the journal # 
# article from which it was obtained.                                        #
#                                                                            #
##############################################################################
data_global
_audit_creation_method     'APEX2 v2014.5-0'
_journal_data_validation_number     ?
_journal_date_recd_electronic     2014-11-18
_journal_date_accepted     2014-11-27
_journal_name_full     'Acta Crystallographica, Section E'
_journal_year     2015
_journal_volume     71
_journal_issue      1
_journal_page_first     8
_journal_page_last     11
_journal_paper_category     GO
_journal_paper_doi     10.1107/S2056989014026048
_journal_coeditor_code     IS5382
_publ_contact_author_name     'Oishi, Takeshi'
_publ_contact_author_address
;
School of Medicine,
Keio University,
Hiyoshi 4-1-1, Kohoku-ku,
Yokohama 223-8521,
Japan
;
_publ_contact_author_email     oec@a6.keio.jp
_publ_contact_author_fax     '(81) 45 566 1311'
_publ_contact_author_phone     '(81) 45 566 1311'
_publ_section_title
;\
Crystal structure of
(+-)-(4<i>RS</i>,5<i>RS</i>,7<i>SR</i>)-4-[(1<i>RS</i>,2<i>RS</i>,3<i>RS</i>,\
6<i>RS</i>)-3-benzoyloxy-2-(2-hydroxyethyl)-6-methoxymethoxy-2-\
methylcyclohexyl]-8,10,10-trimethyl-2-oxo-1,3-dioxaspiro[4.5]dec-8-en-7-yl
benzoate benzene monosolvate
;
loop_
    _publ_author_name
    _publ_author_address
    'Oishi, Takeshi'
;
School of Medicine,
Keio University,
Hiyoshi 4-1-1, Kohoku-ku,
Yokohama 223-8521,
Japan
;
    'Yamaguchi, Yuu'
;
Department of Applied Chemistry,
Faculty of Science and Technology,
Keio University,
Hiyoshi 3-14-1, Kohoku-ku,
Yokohama 223-8522,
Japan
;
    'Fukaya, Keisuke'
;
Department of Applied Chemistry,
Faculty of Science and Technology,
Keio University,
Hiyoshi 3-14-1, Kohoku-ku,
Yokohama 223-8522,
Japan
;
    'Sugai, Tomoya'
;
Department of Applied Chemistry,
Faculty of Science and Technology,
Keio University,
Hiyoshi 3-14-1, Kohoku-ku,
Yokohama 223-8522,
Japan
;
    'Watanabe, Ami'
;
Department of Applied Chemistry,
Faculty of Science and Technology,
Keio University,
Hiyoshi 3-14-1, Kohoku-ku,
Yokohama 223-8522,
Japan
;
    'Sato, Takaaki'
;
Department of Applied Chemistry,
Faculty of Science and Technology,
Keio University,
Hiyoshi 3-14-1, Kohoku-ku,
Yokohama 223-8522,
Japan
;
    'Chida, Noritaka'
;
Department of Applied Chemistry,
Faculty of Science and Technology,
Keio University,
Hiyoshi 3-14-1, Kohoku-ku,
Yokohama 223-8522,
Japan
;
_publ_section_synopsis
;
In the title compound, the ring conformations of the tricycles are in an
envelope, a half-chair and a chair. In the crystal, intermolecular O---H...O and
C---H...O hydrogen bonds and C---H...\p interactions link the molecules into a
three-dimensional architecture.
;
data_I
_database_code_depnum_ccdc_archive     'CCDC 1036428'
_chemical_name_systematic
;\
(+-)-(4<i>RS</i>,5<i>RS</i>,7<i>SR</i>)-4-[(1<i>RS</i>,2<i>RS</i>,3<i>RS</i>,\
6<i>RS</i>)-3-Benzoyloxy-2-(2-hydroxyethyl)-6-methoxymethoxy-2-\
methylcyclohexyl]-8,10,10-trimethyl-2-oxo-1,3-dioxaspiro[4.5]dec-8-en-7-yl
benzoate benzene monosolvate
;
_chemical_name_common     ?
_chemical_formula_moiety     'C36 H44 O10, C6 H6'
_chemical_formula_sum     'C42 H50 O10'
_chemical_formula_iupac     'C36 H44 O10, C6 H6'
_chemical_formula_weight     714.82
_chemical_melting_point     459.2
_space_group_crystal_system     triclinic
_space_group_name_H-M_alt     'P -1'
_space_group_name_Hall     '-P 1'
loop_
    _space_group_symop_operation_xyz
    'x, y, z'
    '-x, -y, -z'
_cell_length_a     9.6397(6)
_cell_length_b     13.6008(8)
_cell_length_c     15.0461(10)
_cell_angle_alpha     83.6966(19)
_cell_angle_beta     77.488(2)
_cell_angle_gamma     77.9768(18)
_cell_volume     1879.2(2)
_cell_formula_units_Z     2
_cell_measurement_reflns_used     9980
_cell_measurement_theta_min     2.20
_cell_measurement_theta_max     25.10
_cell_measurement_temperature     90.0
_exptl_crystal_description     plate
_exptl_crystal_colour     colorless
_exptl_crystal_size_max     0.495
_exptl_crystal_size_mid     0.367
_exptl_crystal_size_min     0.191
_exptl_crystal_density_diffrn     1.263
_exptl_crystal_density_meas     ?
_exptl_crystal_density_method     'not measured'
_exptl_crystal_F_000     764
_exptl_absorpt_coefficient_mu     0.089
_exptl_absorpt_correction_type     multi-scan
_exptl_absorpt_process_details
;
(<i>SADABS</i>; Bruker, 2013)
;
_exptl_absorpt_correction_T_min     0.96
_exptl_absorpt_correction_T_max     0.98
_exptl_special_details
;
Recrystallization from benzene, toluene, chloroform, dichloromethane, diethyl
ether, tetrahydrofuran, ethyl acetate, acetonitrile and methanol solutions
under the air were failed. These solutions under hexane atmosphere also gave
unsatisfactory results. Only the condition mentioned above has been quite
effective to afford the single crystals suitable for X-ray analysis.;
<i>M</i>.p. 458.7--459.2 K (not corrected); IR (film): 3524, 2945, 2890, 1790,
1715, 1274, 714 cm^-1^; ^1^H NMR (500 MHz, CDCl~3~): <i>\d</i> (p.p.m.)
8.13--8.10 (m, 2H), 8.03--7.99 (m, 2H), 7.60--7.53 (m, 2H), 7.48--7.42 (m,
4H), 5.56 (d, <i>J</i> = 6.0 Hz, 1H), 5.41 (t, <i>J</i> = 0.9 Hz, 1H), 5.09
(dd, <i>J</i> = 11.5, 4.6 Hz, 1H), 4.84 (s, 1H), 4.49 (d, <i>J</i> = 7.7 Hz,
1H), 4.13 (d, <i>J</i> = 7.7 Hz, 1H), 3.76--3.68 (m, 2H), 3.63 (ddd, <i>J</i>
= 10.6, 7.2, 7.2 Hz, 1H), 3.08 (d, <i>J</i> = 14.9 Hz, 1H), 2.66 (s, 3H), 2.40
(dddd, <i>J</i> = 12.9, 4.3, 4.0, 4.0 Hz, 1H), 2.34 (d, <i>J</i> = 10.3 Hz,
1H), 2.29 (dd, <i>J</i> = 15.5, 6.3 Hz, 1H), 1.93 (dddd, <i>J</i> = 12.9, 4.3,
4.3, 4.0 Hz, 1H), 1.75 (d, <i>J</i> = 0.9 Hz, 3H), 1.73--1.60 (m, 3H),
1.59--1.45 (m, 2H), 1.22 (s, 3H), 1.20 (s, 3H), 1.11 (s, 3H); ^13^C NMR (125
MHz, CDCl~3~): <i>\d</i> (p.p.m.) 166.4 (C), 166.0 (C), 155.2 (C), 135.1 (CH),
133.4 (CH), 133.3 (CH), 130.5 (C), 130.2 (C), 130.0 (CH), 129.7 (CH), 129.0
(C), 128.7 (CH), 128.7 (CH), 97.9 (CH~2~), 87.1 (C), 76.9 (CH), 76.5 (CH),
75.1 (CH), 68.7 (CH), 58.3 (CH~2~), 54.7 (CH~3~), 45.9 (CH), 42.0 (C), 41.2
(C), 38.1 (CH~2~), 31.5 (CH~2~), 30.6 (CH~2~), 25.7 (CH~3~), 25.1 (CH~2~),
22.3 (CH~3~), 20.2 (CH~3~), 16.8 (CH~3~); HRMS (ESI): <i>m/z</i> calcd for
C~36~H~44~O~10~Na^+^ [<i>M</i>+Na]^+^ 659.2832, found 659.2836.
;
_diffrn_ambient_temperature     90.0
_diffrn_radiation_type     MoK\a
_diffrn_radiation_wavelength     0.71073
_diffrn_radiation_monochromator     'multilayered confocal mirror'
_diffrn_measurement_device_type     'Bruker D8 Venture'
_diffrn_measurement_method     '\f and \w scans'
_diffrn_detector_area_resol_mean     8.333
_diffrn_reflns_number     25389
_diffrn_reflns_av_R_equivalents     0.0434
_diffrn_reflns_av_sigmaI/netI     ?
_diffrn_reflns_theta_min     2.20
_diffrn_reflns_theta_max     25.03
_diffrn_reflns_theta_full     25.03
_diffrn_measured_fraction_theta_max     0.983
_diffrn_measured_fraction_theta_full     0.983
_diffrn_reflns_limit_h_min     -11
_diffrn_reflns_limit_h_max     11
_diffrn_reflns_limit_k_min     -16
_diffrn_reflns_limit_k_max     16
_diffrn_reflns_limit_l_min     -17
_diffrn_reflns_limit_l_max     17
_diffrn_standards_number     0
_diffrn_standards_interval_count     ?
_diffrn_standards_decay_%     ?
_refine_special_details
;
Refinement of <i>F</i>^2^ against ALL reflections. The weighted <i>R</i>-factor
<i>wR</i> and goodness of fit <i>S</i> are based on <i>F</i>^2^, conventional
<i>R</i>-factors <i>R</i> are based on <i>F</i>, with <i>F</i> set to zero for
negative <i>F</i>^2^. The threshold expression of <i>F</i>^2^ >
\s(<i>F</i>^2^) is used only for calculating <i>R</i>-factors(gt) <i>etc</i>.
and is not relevant to the choice of reflections for refinement.
<i>R</i>-factors based on <i>F</i>^2^ are statistically about twice as large
as those based on <i>F</i>, and <i>R</i>- factors based on ALL data will be
even larger.
Problematic 13 reflections with |<i>I</i>(obs)-<i>I</i>(calc)|/\sW(<i>I</i>)
greater than 10 (--8 --2 1, --8 --2 2, --8 --1 2, --7 --4 3, --8 --3 6,
3 11 7, 3 10 8, 0 9 9, 2 10 9, 2 8 10, 4 9 10, 2 7 11, 3 8 11)
have been omitted in the
final refinement.
;
_reflns_number_total     6526
_reflns_number_gt     5180
_reflns_threshold_expression     I>2\s(I)
_refine_ls_structure_factor_coef     Fsqd
_refine_ls_matrix_type     full
_refine_ls_R_factor_all     0.0590
_refine_ls_R_factor_gt     0.0419
_refine_ls_wR_factor_gt     0.1224
_refine_ls_wR_factor_ref     0.1506
_refine_ls_goodness_of_fit_ref     0.932
_refine_ls_restrained_S_all     0.932
_refine_ls_number_reflns     6526
_refine_ls_number_parameters     475
_refine_ls_number_restraints     0
_refine_ls_number_constraints     ?
_refine_ls_hydrogen_treatment     constr
_refine_ls_weighting_scheme     calc
_refine_ls_weighting_details
              'w=1/[\s^2^(Fo^2^)+(0.0996P)^2^+1.0739P] where P=(Fo^2^+2Fc^2^)/3'
_atom_sites_solution_hydrogens     geom
_atom_sites_solution_primary     direct
_atom_sites_solution_secondary     difmap
_refine_ls_shift/su_max     0.023
_refine_ls_shift/su_mean     0.003
_refine_diff_density_max     0.248
_refine_diff_density_min     -0.252
_refine_ls_extinction_method     none
_refine_ls_extinction_coef     ?
loop_
    _atom_type_symbol
    _atom_type_description
    _atom_type_scat_dispersion_real
    _atom_type_scat_dispersion_imag
    _atom_type_scat_source
    C C 0.0033 0.0016 'International Tables Vol C Tables 4.2.6.8 and 6.1.1.4'
    H H 0.0000 0.0000 'International Tables Vol C Tables 4.2.6.8 and 6.1.1.4'
    O O 0.0106 0.0060 'International Tables Vol C Tables 4.2.6.8 and 6.1.1.4'
_computing_data_collection
;
<i>APEX2</i> (Bruker, 2013)
;
_computing_cell_refinement
;
<i>SAINT</i> (Bruker, 2013)
;
_computing_data_reduction
;
<i>SAINT</i> (Bruker, 2013)
;
_computing_structure_solution
;
<i>SHELXS2013</i> (Sheldrick, 2008)
;
_computing_structure_refinement
;
<i>SHELXL2014</i> (Sheldrick, 2008)
;
_computing_molecular_graphics
;
<i>Mercury</i> (Macrae <i>et al.</i>, 2006)
;
_computing_publication_material
;
<i>publCIF</i> (Westrip, 2010) and <i>PLATON</i> (Spek, 2009)
;
loop_
    _atom_site_type_symbol
    _atom_site_label
    _atom_site_fract_x
    _atom_site_fract_y
    _atom_site_fract_z
    _atom_site_U_iso_or_equiv
    _atom_site_adp_type
    _atom_site_calc_flag
    _atom_site_occupancy
    _atom_site_disorder_assembly
    _atom_site_disorder_group
    O O1 0.25606(14) 0.79849(9) 0.81366(8) 0.0191(3) Uani d 1 . .
    C C2 0.2032(2) 0.71963(14) 0.79948(13) 0.0201(4) Uani d 1 . .
    O O3 0.16170(14) 0.73096(9) 0.71879(9) 0.0206(3) Uani d 1 . .
    C C4 0.2098(2) 0.81686(14) 0.66496(13) 0.0185(4) Uani d 1 . .
    H H4 0.1247 0.8597 0.6428 0.022 Uiso calc 1 . .
    C C5 0.2481(2) 0.87501(14) 0.73783(12) 0.0181(4) Uani d 1 . .
    C C6 0.3931(2) 0.90852(14) 0.71464(13) 0.0194(4) Uani d 1 . .
    H H6A 0.3918 0.9613 0.6638 0.023 Uiso calc 1 . .
    H H6B 0.4698 0.8506 0.6934 0.023 Uiso calc 1 . .
    C C7 0.4298(2) 0.94956(14) 0.79519(13) 0.0204(4) Uani d 1 . .
    H H7 0.5042 0.9925 0.7716 0.024 Uiso calc 1 . .
    C C8 0.3023(2) 1.01014(14) 0.85459(13) 0.0204(4) Uani d 1 . .
    C C9 0.1692(2) 1.01625(14) 0.84154(13) 0.0219(4) Uani d 1 . .
    H H9 0.094 1.0582 0.8799 0.026 Uiso calc 1 . .
    C C10 0.1244(2) 0.96338(14) 0.77197(13) 0.0206(4) Uani d 1 . .
    O O11 0.19139(15) 0.64864(10) 0.85222(9) 0.0258(3) Uani d 1 . .
    O O12 0.48877(14) 0.86671(9) 0.85533(9) 0.0206(3) Uani d 1 . .
    C C13 0.6265(2) 0.82130(14) 0.82802(13) 0.0204(4) Uani d 1 . .
    O O14 0.70642(15) 0.84907(11) 0.76027(10) 0.0279(3) Uani d 1 . .
    C C15 0.6684(2) 0.73187(15) 0.88941(13) 0.0221(4) Uani d 1 . .
    C C16 0.8142(2) 0.68716(16) 0.88007(14) 0.0264(5) Uani d 1 . .
    H H16 0.8853 0.7165 0.8378 0.032 Uiso calc 1 . .
    C C17 0.8556(2) 0.60012(16) 0.93234(16) 0.0324(5) Uani d 1 . .
    H H17 0.955 0.5699 0.9263 0.039 Uiso calc 1 . .
    C C18 0.7518(3) 0.55705(16) 0.99346(15) 0.0328(5) Uani d 1 . .
    H H18 0.7799 0.4965 1.0285 0.039 Uiso calc 1 . .
    C C19 0.6074(3) 0.60200(16) 1.00363(15) 0.0321(5) Uani d 1 . .
    H H19 0.5367 0.5729 1.0465 0.039 Uiso calc 1 . .
    C C20 0.5651(2) 0.68926(15) 0.95176(14) 0.0269(5) Uani d 1 . .
    H H20 0.4656 0.7198 0.9588 0.032 Uiso calc 1 . .
    C C21 0.0916(2) 1.04115(15) 0.69334(15) 0.0282(5) Uani d 1 . .
    H H21A 0.0245 1.1008 0.7182 0.042 Uiso calc 1 . .
    H H21B 0.0476 1.0116 0.6524 0.042 Uiso calc 1 . .
    H H21C 0.1818 1.0606 0.6593 0.042 Uiso calc 1 . .
    C C22 -0.0155(2) 0.92602(16) 0.81716(16) 0.0299(5) Uani d 1 . .
    H H22A 0.0011 0.8803 0.8705 0.045 Uiso calc 1 . .
    H H22B -0.045 0.8902 0.7734 0.045 Uiso calc 1 . .
    H H22C -0.0921 0.9837 0.8365 0.045 Uiso calc 1 . .
    C C23 0.3361(2) 1.06479(16) 0.92679(14) 0.0274(5) Uani d 1 . .
    H H23A 0.2466 1.1054 0.9587 0.041 Uiso calc 1 . .
    H H23B 0.4042 1.1089 0.8981 0.041 Uiso calc 1 . .
    H H23C 0.3795 1.0157 0.9705 0.041 Uiso calc 1 . .
    C C24 0.3249(2) 0.78089(14) 0.58056(13) 0.0191(4) Uani d 1 . .
    H H24 0.3926 0.8297 0.5659 0.023 Uiso calc 1 . .
    C C25 0.2548(2) 0.78407(15) 0.49501(13) 0.0213(4) Uani d 1 . .
    C C26 0.3765(2) 0.74420(15) 0.41478(13) 0.0224(4) Uani d 1 . .
    H H26 0.4423 0.7939 0.3956 0.027 Uiso calc 1 . .
    C C27 0.4645(2) 0.64260(15) 0.43479(14) 0.0269(5) Uani d 1 . .
    H H27A 0.5411 0.623 0.3809 0.032 Uiso calc 1 . .
    H H27B 0.4018 0.5915 0.4485 0.032 Uiso calc 1 . .
    C C28 0.5328(2) 0.64693(15) 0.51624(14) 0.0248(4) Uani d 1 . .
    H H28A 0.5916 0.5802 0.5296 0.03 Uiso calc 1 . .
    H H28B 0.5975 0.6967 0.5017 0.03 Uiso calc 1 . .
    C C29 0.4158(2) 0.67659(14) 0.59900(13) 0.0208(4) Uani d 1 . .
    H H29 0.3513 0.6257 0.6133 0.025 Uiso calc 1 . .
    O O30 0.30900(16) 0.73471(10) 0.33928(9) 0.0268(3) Uani d 1 . .
    C C31 0.3358(2) 0.79233(15) 0.26237(13) 0.0223(4) Uani d 1 . .
    O O32 0.40856(17) 0.85680(11) 0.25168(10) 0.0316(4) Uani d 1 . .
    C C33 0.2631(2) 0.76877(15) 0.19191(13) 0.0208(4) Uani d 1 . .
    C C34 0.2657(2) 0.83032(15) 0.11194(13) 0.0247(5) Uani d 1 . .
    H H34 0.3158 0.8849 0.1024 0.03 Uiso calc 1 . .
    C C35 0.1955(2) 0.81243(17) 0.04616(14) 0.0286(5) Uani d 1 . .
    H H35 0.1968 0.855 -0.0084 0.034 Uiso calc 1 . .
    C C36 0.1237(2) 0.73291(18) 0.05975(14) 0.0330(5) Uani d 1 . .
    H H36 0.075 0.7209 0.0147 0.04 Uiso calc 1 . .
    C C37 0.1222(3) 0.67046(18) 0.13876(15) 0.0344(5) Uani d 1 . .
    H H37 0.0732 0.6153 0.1476 0.041 Uiso calc 1 . .
    C C38 0.1919(2) 0.68816(16) 0.20503(14) 0.0296(5) Uani d 1 . .
    H H38 0.1909 0.6452 0.2593 0.036 Uiso calc 1 . .
    C C39 0.1840(2) 0.89252(15) 0.46698(14) 0.0253(5) Uani d 1 . .
    H H39A 0.1477 0.8901 0.4107 0.03 Uiso calc 1 . .
    H H39B 0.0986 0.9141 0.5153 0.03 Uiso calc 1 . .
    C C40 0.2753(2) 0.97374(15) 0.44990(15) 0.0303(5) Uani d 1 . .
    H H40A 0.3069 0.982 0.5066 0.036 Uiso calc 1 . .
    H H40B 0.3627 0.954 0.4023 0.036 Uiso calc 1 . .
    O O41 0.1917(2) 1.06636(12) 0.42091(11) 0.0461(5) Uani d 1 . .
    H H41 0.2305 1.0848 0.3679 0.069 Uiso calc 1 . .
    O O42 0.47536(14) 0.68229(10) 0.67742(9) 0.0223(3) Uani d 1 . .
    C C43 0.5313(3) 0.58881(17) 0.71882(16) 0.0364(6) Uani d 1 . .
    H H43A 0.5402 0.599 0.7814 0.044 Uiso calc 1 . .
    H H43B 0.4618 0.5432 0.724 0.044 Uiso calc 1 . .
    O O44 0.6660(2) 0.54241(13) 0.67142(12) 0.0538(5) Uani d 1 . .
    C C45 0.7765(3) 0.5978(3) 0.6691(3) 0.0826(13) Uani d 1 . .
    H H45A 0.7436 0.6683 0.6492 0.124 Uiso calc 1 . .
    H H45B 0.8639 0.5691 0.6262 0.124 Uiso calc 1 . .
    H H45C 0.7983 0.5943 0.7301 0.124 Uiso calc 1 . .
    C C46 0.1359(2) 0.72061(16) 0.51442(14) 0.0273(5) Uani d 1 . .
    H H46A 0.096 0.7225 0.4595 0.041 Uiso calc 1 . .
    H H46B 0.0588 0.748 0.5644 0.041 Uiso calc 1 . .
    H H46C 0.1771 0.6508 0.5318 0.041 Uiso calc 1 . .
    C C47 0.1268(2) 0.40365(17) 0.63928(16) 0.0345(5) Uani d 1 . .
    H H47 0.0799 0.4303 0.59 0.041 Uiso calc 1 . .
    C C48 0.1481(2) 0.46772(17) 0.69805(16) 0.0343(5) Uani d 1 . .
    H H48 0.1157 0.5383 0.6892 0.041 Uiso calc 1 . .
    C C49 0.2161(2) 0.42938(16) 0.76949(16) 0.0335(5) Uani d 1 . .
    H H49 0.2298 0.4736 0.8102 0.04 Uiso calc 1 . .
    C C50 0.2644(3) 0.32710(17) 0.78217(16) 0.0356(5) Uani d 1 . .
    H H50 0.3119 0.3008 0.8312 0.043 Uiso calc 1 . .
    C C51 0.2433(3) 0.26278(17) 0.72304(16) 0.0350(5) Uani d 1 . .
    H H51 0.2769 0.1923 0.7314 0.042 Uiso calc 1 . .
    C C52 0.1735(2) 0.30103(17) 0.65192(16) 0.0329(5) Uani d 1 . .
    H H52 0.1578 0.2569 0.6119 0.04 Uiso calc 1 . .
loop_
    _atom_site_aniso_label
    _atom_site_aniso_U_11
    _atom_site_aniso_U_22
    _atom_site_aniso_U_33
    _atom_site_aniso_U_12
    _atom_site_aniso_U_13
    _atom_site_aniso_U_23
    O1 0.0219(7) 0.0173(7) 0.0177(7) -0.0039(5) -0.0048(5) 0.0020(5)
    C2 0.0178(10) 0.0194(10) 0.0209(10) -0.0022(8) -0.0001(8) -0.0021(8)
    O3 0.0242(7) 0.0203(7) 0.0186(7) -0.0082(6) -0.0052(6) 0.0023(5)
    C4 0.0169(10) 0.0187(10) 0.0202(10) -0.0046(7) -0.0050(8) 0.0029(8)
    C5 0.0185(10) 0.0174(9) 0.0168(9) -0.0019(7) -0.0045(8) 0.0045(8)
    C6 0.0198(10) 0.0191(10) 0.0190(10) -0.0024(8) -0.0063(8) 0.0030(8)
    C7 0.0214(10) 0.0179(10) 0.0223(10) -0.0037(8) -0.0089(8) 0.0056(8)
    C8 0.0252(11) 0.0160(9) 0.0202(10) -0.0040(8) -0.0065(8) 0.0021(8)
    C9 0.0240(11) 0.0171(10) 0.0229(10) -0.0012(8) -0.0040(8) -0.0005(8)
    C10 0.0165(10) 0.0198(10) 0.0255(10) -0.0021(8) -0.0060(8) -0.0011(8)
    O11 0.0350(8) 0.0217(7) 0.0201(7) -0.0099(6) -0.0021(6) 0.0025(6)
    O12 0.0216(7) 0.0199(7) 0.0212(7) -0.0036(6) -0.0088(6) 0.0026(6)
    C13 0.0185(10) 0.0228(10) 0.0232(10) -0.0073(8) -0.0083(8) -0.0012(8)
    O14 0.0221(8) 0.0314(8) 0.0292(8) -0.0074(6) -0.0062(6) 0.0090(6)
    C15 0.0234(11) 0.0225(10) 0.0220(10) -0.0046(8) -0.0083(8) 0.0000(8)
    C16 0.0227(11) 0.0294(11) 0.0286(11) -0.0074(9) -0.0074(9) 0.0006(9)
    C17 0.0279(12) 0.0309(12) 0.0389(13) -0.0003(9) -0.0163(10) 0.0041(10)
    C18 0.0432(14) 0.0257(11) 0.0294(12) -0.0017(10) -0.0157(10) 0.0064(9)
    C19 0.0397(13) 0.0277(12) 0.0258(11) -0.0066(10) -0.0023(10) 0.0034(9)
    C20 0.0264(11) 0.0275(11) 0.0248(11) -0.0033(9) -0.0046(9) 0.0022(9)
    C21 0.0295(11) 0.0220(11) 0.0359(12) 0.0001(9) -0.0170(10) -0.0024(9)
    C22 0.0181(11) 0.0296(12) 0.0413(13) -0.0026(9) -0.0032(9) -0.0092(10)
    C23 0.0284(11) 0.0287(11) 0.0265(11) -0.0050(9) -0.0080(9) -0.0042(9)
    C24 0.0206(10) 0.0190(10) 0.0188(10) -0.0053(8) -0.0060(8) 0.0013(8)
    C25 0.0249(11) 0.0238(10) 0.0171(10) -0.0059(8) -0.0087(8) 0.0022(8)
    C26 0.0293(11) 0.0230(10) 0.0180(10) -0.0079(8) -0.0093(8) 0.0001(8)
    C27 0.0346(12) 0.0238(11) 0.0212(10) -0.0040(9) -0.0041(9) -0.0024(9)
    C28 0.0275(11) 0.0201(10) 0.0248(11) 0.0016(8) -0.0056(9) -0.0038(8)
    C29 0.0228(10) 0.0209(10) 0.0195(10) -0.0027(8) -0.0083(8) 0.0003(8)
    O30 0.0391(9) 0.0297(8) 0.0164(7) -0.0147(7) -0.0100(6) 0.0027(6)
    C31 0.0229(10) 0.0226(10) 0.0191(10) -0.0027(8) -0.0018(8) 0.0011(8)
    O32 0.0425(9) 0.0319(8) 0.0260(8) -0.0188(7) -0.0114(7) 0.0054(6)
    C33 0.0200(10) 0.0236(10) 0.0165(10) -0.0013(8) -0.0003(8) -0.0039(8)
    C34 0.0237(11) 0.0251(11) 0.0227(10) -0.0014(8) -0.0022(8) -0.0013(9)
    C35 0.0271(11) 0.0364(12) 0.0180(10) 0.0023(9) -0.0036(9) -0.0017(9)
    C36 0.0323(12) 0.0495(14) 0.0196(11) -0.0069(10) -0.0068(9) -0.0109(10)
    C37 0.0412(13) 0.0407(13) 0.0272(12) -0.0188(11) -0.0063(10) -0.0072(10)
    C38 0.0351(12) 0.0334(12) 0.0218(11) -0.0120(10) -0.0039(9) -0.0012(9)
    C39 0.0263(11) 0.0296(11) 0.0181(10) 0.0001(9) -0.0077(8) 0.0029(8)
    C40 0.0350(12) 0.0222(11) 0.0282(11) 0.0008(9) -0.0038(9) 0.0043(9)
    O41 0.0580(11) 0.0276(9) 0.0340(9) 0.0095(8) 0.0067(8) 0.0132(7)
    O42 0.0253(7) 0.0208(7) 0.0203(7) 0.0018(6) -0.0096(6) -0.0009(6)
    C43 0.0510(15) 0.0277(12) 0.0318(12) 0.0042(11) -0.0239(11) 0.0017(10)
    O44 0.0635(12) 0.0453(10) 0.0521(11) 0.0305(9) -0.0381(10) -0.0268(9)
    C45 0.0367(17) 0.125(3) 0.092(3) 0.0260(18) -0.0341(17) -0.067(2)
    C46 0.0288(11) 0.0358(12) 0.0211(10) -0.0119(9) -0.0099(9) 0.0026(9)
    C47 0.0288(12) 0.0347(13) 0.0369(13) -0.0037(10) -0.0053(10) 0.0033(10)
    C48 0.0286(12) 0.0248(11) 0.0432(14) -0.0022(9) 0.0024(10) 0.0006(10)
    C49 0.0366(13) 0.0272(12) 0.0351(13) -0.0088(10) 0.0008(10) -0.0063(10)
    C50 0.0390(13) 0.0334(13) 0.0345(13) -0.0102(10) -0.0070(10) 0.0028(10)
    C51 0.0368(13) 0.0249(12) 0.0415(14) -0.0055(10) -0.0063(11) 0.0020(10)
    C52 0.0337(13) 0.0287(12) 0.0365(13) -0.0090(10) -0.0034(10) -0.0043(10)
_geom_special_details
;
All e.s.d.'s (except the e.s.d. in the dihedral angle between two l.s. planes)
are estimated using the full covariance matrix. The cell e.s.d.'s are taken
into account individually in the estimation of e.s.d.'s in distances, angles
and torsion angles; correlations between e.s.d.'s in cell parameters are only
used when they are defined by crystal symmetry. An approximate (isotropic)
treatment of cell e.s.d.'s is used for estimating e.s.d.'s involving l.s.
planes.
;
loop_
    _geom_bond_atom_site_label_1
    _geom_bond_atom_site_label_2
    _geom_bond_site_symmetry_2
    _geom_bond_distance
    _geom_bond_publ_flag
    O1 C2 . 1.334(2) ?
    O1 C5 . 1.461(2) ?
    C2 O11 . 1.189(2) ?
    C2 O3 . 1.342(2) ?
    O3 C4 . 1.446(2) ?
    C4 C24 . 1.544(3) ?
    C4 C5 . 1.566(3) ?
    C4 H4 . 1.0 ?
    C5 C6 . 1.517(3) ?
    C5 C10 . 1.550(3) ?
    C6 C7 . 1.524(3) ?
    C6 H6A . 0.99 ?
    C6 H6B . 0.99 ?
    C7 O12 . 1.464(2) ?
    C7 C8 . 1.501(3) ?
    C7 H7 . 1.0 ?
    C8 C9 . 1.324(3) ?
    C8 C23 . 1.507(3) ?
    C9 C10 . 1.513(3) ?
    C9 H9 . 0.95 ?
    C10 C22 . 1.534(3) ?
    C10 C21 . 1.538(3) ?
    O12 C13 . 1.338(2) ?
    C13 O14 . 1.213(2) ?
    C13 C15 . 1.485(3) ?
    C15 C20 . 1.388(3) ?
    C15 C16 . 1.393(3) ?
    C16 C17 . 1.383(3) ?
    C16 H16 . 0.95 ?
    C17 C18 . 1.385(3) ?
    C17 H17 . 0.95 ?
    C18 C19 . 1.381(3) ?
    C18 H18 . 0.95 ?
    C19 C20 . 1.385(3) ?
    C19 H19 . 0.95 ?
    C20 H20 . 0.95 ?
    C21 H21A . 0.98 ?
    C21 H21B . 0.98 ?
    C21 H21C . 0.98 ?
    C22 H22A . 0.98 ?
    C22 H22B . 0.98 ?
    C22 H22C . 0.98 ?
    C23 H23A . 0.98 ?
    C23 H23B . 0.98 ?
    C23 H23C . 0.98 ?
    C24 C29 . 1.536(3) ?
    C24 C25 . 1.571(2) ?
    C24 H24 . 1.0 ?
    C25 C46 . 1.535(3) ?
    C25 C26 . 1.547(3) ?
    C25 C39 . 1.545(3) ?
    C26 O30 . 1.455(2) ?
    C26 C27 . 1.500(3) ?
    C26 H26 . 1.0 ?
    C27 C28 . 1.523(3) ?
    C27 H27A . 0.99 ?
    C27 H27B . 0.99 ?
    C28 C29 . 1.516(3) ?
    C28 H28A . 0.99 ?
    C28 H28B . 0.99 ?
    C29 O42 . 1.435(2) ?
    C29 H29 . 1.0 ?
    O30 C31 . 1.333(2) ?
    C31 O32 . 1.209(2) ?
    C31 C33 . 1.486(3) ?
    C33 C38 . 1.385(3) ?
    C33 C34 . 1.387(3) ?
    C34 C35 . 1.381(3) ?
    C34 H34 . 0.95 ?
    C35 C36 . 1.375(3) ?
    C35 H35 . 0.95 ?
    C36 C37 . 1.382(3) ?
    C36 H36 . 0.95 ?
    C37 C38 . 1.383(3) ?
    C37 H37 . 0.95 ?
    C38 H38 . 0.95 ?
    C39 C40 . 1.519(3) ?
    C39 H39A . 0.99 ?
    C39 H39B . 0.99 ?
    C40 O41 . 1.427(3) ?
    C40 H40A . 0.99 ?
    C40 H40B . 0.99 ?
    O41 H41 . 0.84 ?
    O42 C43 . 1.408(2) ?
    C43 O44 . 1.396(3) ?
    C43 H43A . 0.99 ?
    C43 H43B . 0.99 ?
    O44 C45 . 1.420(4) ?
    C45 H45A . 0.98 ?
    C45 H45B . 0.98 ?
    C45 H45C . 0.98 ?
    C46 H46A . 0.98 ?
    C46 H46B . 0.98 ?
    C46 H46C . 0.98 ?
    C47 C52 . 1.380(3) ?
    C47 C48 . 1.380(3) ?
    C47 H47 . 0.95 ?
    C48 C49 . 1.378(3) ?
    C48 H48 . 0.95 ?
    C49 C50 . 1.378(3) ?
    C49 H49 . 0.95 ?
    C50 C51 . 1.386(3) ?
    C50 H50 . 0.95 ?
    C51 C52 . 1.383(3) ?
    C51 H51 . 0.95 ?
    C52 H52 . 0.95 ?
    C9 C40 . 5.831(3) ?
loop_
    _geom_angle_atom_site_label_1
    _geom_angle_atom_site_label_2
    _geom_angle_atom_site_label_3
    _geom_angle_site_symmetry_1
    _geom_angle_site_symmetry_3
    _geom_angle
    _geom_angle_publ_flag
    C2 O1 C5 . . 110.64(14) ?
    O11 C2 O1 . . 124.53(18) ?
    O11 C2 O3 . . 123.74(17) ?
    O1 C2 O3 . . 111.71(16) ?
    C2 O3 C4 . . 110.32(14) ?
    O3 C4 C24 . . 109.71(15) ?
    O3 C4 C5 . . 102.47(14) ?
    C24 C4 C5 . . 120.64(15) ?
    O3 C4 H4 . . 107.8 ?
    C24 C4 H4 . . 107.8 ?
    C5 C4 H4 . . 107.8 ?
    O1 C5 C6 . . 106.35(14) ?
    O1 C5 C10 . . 107.29(14) ?
    C6 C5 C10 . . 110.80(15) ?
    O1 C5 C4 . . 101.92(14) ?
    C6 C5 C4 . . 117.25(15) ?
    C10 C5 C4 . . 112.21(15) ?
    C5 C6 C7 . . 112.96(16) ?
    C5 C6 H6A . . 109.0 ?
    C7 C6 H6A . . 109.0 ?
    C5 C6 H6B . . 109.0 ?
    C7 C6 H6B . . 109.0 ?
    H6A C6 H6B . . 107.8 ?
    O12 C7 C8 . . 105.62(15) ?
    O12 C7 C6 . . 110.35(14) ?
    C8 C7 C6 . . 114.15(16) ?
    O12 C7 H7 . . 108.9 ?
    C8 C7 H7 . . 108.9 ?
    C6 C7 H7 . . 108.9 ?
    C9 C8 C7 . . 120.99(18) ?
    C9 C8 C23 . . 122.92(19) ?
    C7 C8 C23 . . 116.07(17) ?
    C8 C9 C10 . . 126.79(18) ?
    C8 C9 H9 . . 116.6 ?
    C10 C9 H9 . . 116.6 ?
    C9 C10 C22 . . 108.36(17) ?
    C9 C10 C21 . . 108.05(16) ?
    C22 C10 C21 . . 108.13(16) ?
    C9 C10 C5 . . 109.25(15) ?
    C22 C10 C5 . . 111.47(16) ?
    C21 C10 C5 . . 111.47(16) ?
    C13 O12 C7 . . 117.11(14) ?
    O14 C13 O12 . . 123.85(17) ?
    O14 C13 C15 . . 124.22(18) ?
    O12 C13 C15 . . 111.92(16) ?
    C20 C15 C16 . . 119.80(18) ?
    C20 C15 C13 . . 121.31(18) ?
    C16 C15 C13 . . 118.79(18) ?
    C17 C16 C15 . . 120.06(19) ?
    C17 C16 H16 . . 120.0 ?
    C15 C16 H16 . . 120.0 ?
    C18 C17 C16 . . 119.9(2) ?
    C18 C17 H17 . . 120.0 ?
    C16 C17 H17 . . 120.0 ?
    C19 C18 C17 . . 120.1(2) ?
    C19 C18 H18 . . 120.0 ?
    C17 C18 H18 . . 120.0 ?
    C18 C19 C20 . . 120.4(2) ?
    C18 C19 H19 . . 119.8 ?
    C20 C19 H19 . . 119.8 ?
    C15 C20 C19 . . 119.7(2) ?
    C15 C20 H20 . . 120.1 ?
    C19 C20 H20 . . 120.1 ?
    C10 C21 H21A . . 109.5 ?
    C10 C21 H21B . . 109.5 ?
    H21A C21 H21B . . 109.5 ?
    C10 C21 H21C . . 109.5 ?
    H21A C21 H21C . . 109.5 ?
    H21B C21 H21C . . 109.5 ?
    C10 C22 H22A . . 109.5 ?
    C10 C22 H22B . . 109.5 ?
    H22A C22 H22B . . 109.5 ?
    C10 C22 H22C . . 109.5 ?
    H22A C22 H22C . . 109.5 ?
    H22B C22 H22C . . 109.5 ?
    C8 C23 H23A . . 109.5 ?
    C8 C23 H23B . . 109.5 ?
    H23A C23 H23B . . 109.5 ?
    C8 C23 H23C . . 109.5 ?
    H23A C23 H23C . . 109.5 ?
    H23B C23 H23C . . 109.5 ?
    C29 C24 C4 . . 112.45(15) ?
    C29 C24 C25 . . 111.56(15) ?
    C4 C24 C25 . . 111.32(15) ?
    C29 C24 H24 . . 107.1 ?
    C4 C24 H24 . . 107.1 ?
    C25 C24 H24 . . 107.1 ?
    C46 C25 C26 . . 110.71(16) ?
    C46 C25 C39 . . 107.03(16) ?
    C26 C25 C39 . . 108.36(15) ?
    C46 C25 C24 . . 111.22(15) ?
    C26 C25 C24 . . 107.84(15) ?
    C39 C25 C24 . . 111.66(15) ?
    O30 C26 C27 . . 106.89(15) ?
    O30 C26 C25 . . 107.73(15) ?
    C27 C26 C25 . . 114.64(16) ?
    O30 C26 H26 . . 109.1 ?
    C27 C26 H26 . . 109.1 ?
    C25 C26 H26 . . 109.1 ?
    C26 C27 C28 . . 109.18(16) ?
    C26 C27 H27A . . 109.8 ?
    C28 C27 H27A . . 109.8 ?
    C26 C27 H27B . . 109.8 ?
    C28 C27 H27B . . 109.8 ?
    H27A C27 H27B . . 108.3 ?
    C29 C28 C27 . . 110.00(16) ?
    C29 C28 H28A . . 109.7 ?
    C27 C28 H28A . . 109.7 ?
    C29 C28 H28B . . 109.7 ?
    C27 C28 H28B . . 109.7 ?
    H28A C28 H28B . . 108.2 ?
    O42 C29 C28 . . 111.95(15) ?
    O42 C29 C24 . . 106.93(15) ?
    C28 C29 C24 . . 110.66(16) ?
    O42 C29 H29 . . 109.1 ?
    C28 C29 H29 . . 109.1 ?
    C24 C29 H29 . . 109.1 ?
    C31 O30 C26 . . 119.33(15) ?
    O32 C31 O30 . . 124.21(18) ?
    O32 C31 C33 . . 124.19(18) ?
    O30 C31 C33 . . 111.59(16) ?
    C38 C33 C34 . . 119.78(19) ?
    C38 C33 C31 . . 121.56(18) ?
    C34 C33 C31 . . 118.65(18) ?
    C35 C34 C33 . . 120.20(19) ?
    C35 C34 H34 . . 119.9 ?
    C33 C34 H34 . . 119.9 ?
    C36 C35 C34 . . 119.9(2) ?
    C36 C35 H35 . . 120.1 ?
    C34 C35 H35 . . 120.1 ?
    C35 C36 C37 . . 120.3(2) ?
    C35 C36 H36 . . 119.9 ?
    C37 C36 H36 . . 119.9 ?
    C38 C37 C36 . . 120.1(2) ?
    C38 C37 H37 . . 119.9 ?
    C36 C37 H37 . . 119.9 ?
    C37 C38 C33 . . 119.7(2) ?
    C37 C38 H38 . . 120.1 ?
    C33 C38 H38 . . 120.1 ?
    C40 C39 C25 . . 118.35(17) ?
    C40 C39 H39A . . 107.7 ?
    C25 C39 H39A . . 107.7 ?
    C40 C39 H39B . . 107.7 ?
    C25 C39 H39B . . 107.7 ?
    H39A C39 H39B . . 107.1 ?
    O41 C40 C39 . . 109.16(18) ?
    O41 C40 H40A . . 109.8 ?
    C39 C40 H40A . . 109.8 ?
    O41 C40 H40B . . 109.8 ?
    C39 C40 H40B . . 109.8 ?
    H40A C40 H40B . . 108.3 ?
    C40 O41 H41 . . 109.5 ?
    C43 O42 C29 . . 115.15(15) ?
    O44 C43 O42 . . 113.8(2) ?
    O44 C43 H43A . . 108.8 ?
    O42 C43 H43A . . 108.8 ?
    O44 C43 H43B . . 108.8 ?
    O42 C43 H43B . . 108.8 ?
    H43A C43 H43B . . 107.7 ?
    C43 O44 C45 . . 112.71(19) ?
    O44 C45 H45A . . 109.5 ?
    O44 C45 H45B . . 109.5 ?
    H45A C45 H45B . . 109.5 ?
    O44 C45 H45C . . 109.5 ?
    H45A C45 H45C . . 109.5 ?
    H45B C45 H45C . . 109.5 ?
    C25 C46 H46A . . 109.5 ?
    C25 C46 H46B . . 109.5 ?
    H46A C46 H46B . . 109.5 ?
    C25 C46 H46C . . 109.5 ?
    H46A C46 H46C . . 109.5 ?
    H46B C46 H46C . . 109.5 ?
    C52 C47 C48 . . 120.1(2) ?
    C52 C47 H47 . . 119.9 ?
    C48 C47 H47 . . 119.9 ?
    C49 C48 C47 . . 120.1(2) ?
    C49 C48 H48 . . 120.0 ?
    C47 C48 H48 . . 120.0 ?
    C48 C49 C50 . . 120.2(2) ?
    C48 C49 H49 . . 119.9 ?
    C50 C49 H49 . . 119.9 ?
    C49 C50 C51 . . 119.7(2) ?
    C49 C50 H50 . . 120.2 ?
    C51 C50 H50 . . 120.2 ?
    C52 C51 C50 . . 120.2(2) ?
    C52 C51 H51 . . 119.9 ?
    C50 C51 H51 . . 119.9 ?
    C47 C52 C51 . . 119.7(2) ?
    C47 C52 H52 . . 120.2 ?
    C51 C52 H52 . . 120.2 ?
loop_
    _geom_torsion_atom_site_label_1
    _geom_torsion_atom_site_label_2
    _geom_torsion_atom_site_label_3
    _geom_torsion_atom_site_label_4
    _geom_torsion_site_symmetry_1
    _geom_torsion_site_symmetry_2
    _geom_torsion_site_symmetry_3
    _geom_torsion_site_symmetry_4
    _geom_torsion
    _geom_torsion_publ_flag
    C5 O1 C2 O11 . . . . -176.77(18) ?
    C5 O1 C2 O3 . . . . 1.9(2) ?
    O11 C2 O3 C4 . . . . -171.43(18) ?
    O1 C2 O3 C4 . . . . 9.9(2) ?
    C2 O3 C4 C24 . . . . 113.11(16) ?
    C2 O3 C4 C5 . . . . -16.21(18) ?
    C2 O1 C5 C6 . . . . -134.83(16) ?
    C2 O1 C5 C10 . . . . 106.55(16) ?
    C2 O1 C5 C4 . . . . -11.50(18) ?
    O3 C4 C5 O1 . . . . 16.00(16) ?
    C24 C4 C5 O1 . . . . -106.16(17) ?
    O3 C4 C5 C6 . . . . 131.61(16) ?
    C24 C4 C5 C6 . . . . 9.4(2) ?
    O3 C4 C5 C10 . . . . -98.47(16) ?
    C24 C4 C5 C10 . . . . 139.36(17) ?
    O1 C5 C6 C7 . . . . -57.91(19) ?
    C10 C5 C6 C7 . . . . 58.4(2) ?
    C4 C5 C6 C7 . . . . -171.06(15) ?
    C5 C6 C7 O12 . . . . 81.26(19) ?
    C5 C6 C7 C8 . . . . -37.5(2) ?
    O12 C7 C8 C9 . . . . -114.50(19) ?
    C6 C7 C8 C9 . . . . 6.9(3) ?
    O12 C7 C8 C23 . . . . 67.2(2) ?
    C6 C7 C8 C23 . . . . -171.41(16) ?
    C7 C8 C9 C10 . . . . 2.7(3) ?
    C23 C8 C9 C10 . . . . -179.15(18) ?
    C8 C9 C10 C22 . . . . 139.3(2) ?
    C8 C9 C10 C21 . . . . -103.8(2) ?
    C8 C9 C10 C5 . . . . 17.7(3) ?
    O1 C5 C10 C9 . . . . 69.18(18) ?
    C6 C5 C10 C9 . . . . -46.5(2) ?
    C4 C5 C10 C9 . . . . -179.68(15) ?
    O1 C5 C10 C22 . . . . -50.6(2) ?
    C6 C5 C10 C22 . . . . -166.25(16) ?
    C4 C5 C10 C22 . . . . 60.6(2) ?
    O1 C5 C10 C21 . . . . -171.49(14) ?
    C6 C5 C10 C21 . . . . 72.82(19) ?
    C4 C5 C10 C21 . . . . -60.3(2) ?
    C8 C7 O12 C13 . . . . -158.97(15) ?
    C6 C7 O12 C13 . . . . 77.20(19) ?
    C7 O12 C13 O14 . . . . 5.0(3) ?
    C7 O12 C13 C15 . . . . -173.77(15) ?
    O14 C13 C15 C20 . . . . -163.81(19) ?
    O12 C13 C15 C20 . . . . 15.0(3) ?
    O14 C13 C15 C16 . . . . 12.6(3) ?
    O12 C13 C15 C16 . . . . -168.65(17) ?
    C20 C15 C16 C17 . . . . 0.5(3) ?
    C13 C15 C16 C17 . . . . -175.95(19) ?
    C15 C16 C17 C18 . . . . 0.5(3) ?
    C16 C17 C18 C19 . . . . -1.3(3) ?
    C17 C18 C19 C20 . . . . 1.2(3) ?
    C16 C15 C20 C19 . . . . -0.6(3) ?
    C13 C15 C20 C19 . . . . 175.70(19) ?
    C18 C19 C20 C15 . . . . -0.2(3) ?
    O3 C4 C24 C29 . . . . -31.4(2) ?
    C5 C4 C24 C29 . . . . 87.2(2) ?
    O3 C4 C24 C25 . . . . 94.64(17) ?
    C5 C4 C24 C25 . . . . -146.76(16) ?
    C29 C24 C25 C46 . . . . 69.7(2) ?
    C4 C24 C25 C46 . . . . -56.9(2) ?
    C29 C24 C25 C26 . . . . -51.9(2) ?
    C4 C24 C25 C26 . . . . -178.43(15) ?
    C29 C24 C25 C39 . . . . -170.86(16) ?
    C4 C24 C25 C39 . . . . 62.6(2) ?
    C46 C25 C26 O30 . . . . 50.78(19) ?
    C39 C25 C26 O30 . . . . -66.31(18) ?
    C24 C25 C26 O30 . . . . 172.66(14) ?
    C46 C25 C26 C27 . . . . -68.1(2) ?
    C39 C25 C26 C27 . . . . 174.86(16) ?
    C24 C25 C26 C27 . . . . 53.8(2) ?
    O30 C26 C27 C28 . . . . -177.59(15) ?
    C25 C26 C27 C28 . . . . -58.3(2) ?
    C26 C27 C28 C29 . . . . 59.7(2) ?
    C27 C28 C29 O42 . . . . -179.61(15) ?
    C27 C28 C29 C24 . . . . -60.4(2) ?
    C4 C24 C29 O42 . . . . -54.6(2) ?
    C25 C24 C29 O42 . . . . 179.52(14) ?
    C4 C24 C29 C28 . . . . -176.75(15) ?
    C25 C24 C29 C28 . . . . 57.4(2) ?
    C27 C26 O30 C31 . . . . -120.95(19) ?
    C25 C26 O30 C31 . . . . 115.37(18) ?
    C26 O30 C31 O32 . . . . -3.6(3) ?
    C26 O30 C31 C33 . . . . 177.38(16) ?
    O32 C31 C33 C38 . . . . 174.2(2) ?
    O30 C31 C33 C38 . . . . -6.9(3) ?
    O32 C31 C33 C34 . . . . -6.7(3) ?
    O30 C31 C33 C34 . . . . 172.23(17) ?
    C38 C33 C34 C35 . . . . 1.1(3) ?
    C31 C33 C34 C35 . . . . -178.07(18) ?
    C33 C34 C35 C36 . . . . -0.5(3) ?
    C34 C35 C36 C37 . . . . -0.4(3) ?
    C35 C36 C37 C38 . . . . 0.6(3) ?
    C36 C37 C38 C33 . . . . 0.0(3) ?
    C34 C33 C38 C37 . . . . -0.8(3) ?
    C31 C33 C38 C37 . . . . 178.25(19) ?
    C46 C25 C39 C40 . . . . 175.91(17) ?
    C26 C25 C39 C40 . . . . -64.7(2) ?
    C24 C25 C39 C40 . . . . 54.0(2) ?
    C25 C39 C40 O41 . . . . 177.32(17) ?
    C28 C29 O42 C43 . . . . -74.0(2) ?
    C24 C29 O42 C43 . . . . 164.63(17) ?
    C29 O42 C43 O44 . . . . 76.5(2) ?
    O42 C43 O44 C45 . . . . 64.8(3) ?
    C52 C47 C48 C49 . . . . 0.1(3) ?
    C47 C48 C49 C50 . . . . 0.6(3) ?
    C48 C49 C50 C51 . . . . -0.4(3) ?
    C49 C50 C51 C52 . . . . -0.3(3) ?
    C48 C47 C52 C51 . . . . -0.8(3) ?
    C50 C51 C52 C47 . . . . 0.9(3) ?
loop_
    _geom_hbond_atom_site_label_D
    _geom_hbond_atom_site_label_H
    _geom_hbond_atom_site_label_A
    _geom_hbond_site_symmetry_A
    _geom_hbond_distance_DH
    _geom_hbond_distance_HA
    _geom_hbond_distance_DA
    _geom_hbond_angle_DHA
    _geom_hbond_publ_flag
    C6 H6B O42 . 0.99 2.32 3.095(2) 135 y
    C28 H28A O44 . 0.99 2.37 2.989(3) 120 y
    O41 H41 O14 2_676 0.84 2.06 2.888(2) 170 y
    C7 H7 O32 2_676 1.00 2.34 3.269(2) 155 y
    C18 H18 O11 2_667 0.95 2.53 3.465(2) 168 y
    C49 H49 O11 . 0.95 2.46 3.300(3) 147 y
    C27 H27A Cg 2_666 0.95 2.64 3.514(2) 147 y
_shelx_res_checksum     23298
_iucr_refine_instructions_details
;
TITL mo_140827Oishi_0m in P-1
CELL 0.71073   9.63970  13.60080  15.04610  83.6966  77.4881  77.9768
ZERR    2.00   0.00060   0.00080   0.00100   0.0019   0.0020   0.0018
LATT 1
SFAC C  H  O
UNIT 84  100  20
L.S. 4
BOND $H
SIZE 0.495 0.367 0.191
TEMP -183
OMIT -8 -2  1
OMIT -8 -2  2
OMIT -8 -1  2
OMIT -7 -4  3
OMIT -8 -3  6
OMIT  3 11  7
OMIT  3 10  8
OMIT  0  9  9
OMIT  2 10  9
OMIT  2  8 10
OMIT  4  9 10
OMIT  2  7 11
OMIT  3  8 11
ACTA 50
SHEL 20 0.84
CONF
EQIV $1 1-x, 2-y, 1-z
EQIV $2 1-x, 1-y, 2-z
HTAB O41 O14_$1
HTAB C6 O42
HTAB C7 O32_$1
HTAB C18 O11_$2
HTAB C28 O44
HTAB C49 O11
MPLA 4 O1 C2 O3 C5 C4
MPLA 5 C7 C8 C9 C10 C5 C6
MPLA 6 C15 C16 C17 C18 C19 C20 C13 O14
MPLA 6 C33 C34 C35 C36 C37 C38 C31 O32
MPLA 6 C47 C48 C49 C50 C51 C52
EQIV $3 1-x, 1-y, 1-z
RTAB d2cg C27 C47_$3 C48_$3 C49_$3 C50_$3 C51_$3 C52_$3
RTAB d2cg H27A C47_$3 C48_$3 C49_$3 C50_$3 C51_$3 C52_$3
BIND C9 C40
FMAP 2
PLAN 5
WGHT    0.099600    1.073900
FVAR       0.20884
MOLE 1
O1    3    0.256062    0.798494    0.813662    11.00000    0.02188    0.01734 =
         0.01770    0.00201   -0.00484   -0.00392
C2    1    0.203219    0.719634    0.799479    11.00000    0.01777    0.01939 =
         0.02088   -0.00206   -0.00014   -0.00217
O3    3    0.161700    0.730963    0.718792    11.00000    0.02418    0.02028 =
         0.01864    0.00232   -0.00520   -0.00823
C4    1    0.209803    0.816856    0.664957    11.00000    0.01688    0.01874 =
         0.02019    0.00288   -0.00500   -0.00457
AFIX  13
H4    2    0.124677    0.859655    0.642820    11.00000   -1.20000
AFIX   0
C5    1    0.248080    0.875005    0.737831    11.00000    0.01852    0.01744 =
         0.01681    0.00446   -0.00453   -0.00190
C6    1    0.393088    0.908517    0.714635    11.00000    0.01977    0.01909 =
         0.01896    0.00303   -0.00631   -0.00235
AFIX  23
H6A   2    0.391825    0.961337    0.663843    11.00000   -1.20000
H6B   2    0.469840    0.850581    0.693437    11.00000   -1.20000
AFIX   0
C7    1    0.429840    0.949560    0.795192    11.00000    0.02142    0.01792 =
         0.02234    0.00560   -0.00887   -0.00374
AFIX  13
H7    2    0.504192    0.992525    0.771570    11.00000   -1.20000
AFIX   0
C8    1    0.302344    1.010136    0.854586    11.00000    0.02523    0.01601 =
         0.02024    0.00210   -0.00654   -0.00397
C9    1    0.169244    1.016251    0.841544    11.00000    0.02396    0.01709 =
         0.02293   -0.00050   -0.00400   -0.00117
AFIX  43
H9    2    0.094017    1.058206    0.879857    11.00000   -1.20000
AFIX   0
C10   1    0.124437    0.963381    0.771971    11.00000    0.01650    0.01983 =
         0.02547   -0.00110   -0.00596   -0.00211
O11   3    0.191393    0.648642    0.852221    11.00000    0.03496    0.02167 =
         0.02014    0.00254   -0.00205   -0.00993
O12   3    0.488767    0.866708    0.855330    11.00000    0.02162    0.01994 =
         0.02125    0.00258   -0.00882   -0.00360
C13   1    0.626487    0.821299    0.828016    11.00000    0.01854    0.02284 =
         0.02324   -0.00123   -0.00826   -0.00729
O14   3    0.706415    0.849072    0.760270    11.00000    0.02208    0.03145 =
         0.02925    0.00905   -0.00625   -0.00736
C15   1    0.668433    0.731874    0.889409    11.00000    0.02341    0.02249 =
         0.02199   -0.00003   -0.00831   -0.00461
C16   1    0.814210    0.687157    0.880067    11.00000    0.02268    0.02941 =
         0.02855    0.00059   -0.00735   -0.00737
AFIX  43
H16   2    0.885271    0.716467    0.837758    11.00000   -1.20000
AFIX   0
C17   1    0.855559    0.600124    0.932342    11.00000    0.02794    0.03092 =
         0.03886    0.00409   -0.01630   -0.00033
AFIX  43
H17   2    0.955022    0.569948    0.926313    11.00000   -1.20000
AFIX   0
C18   1    0.751773    0.557055    0.993464    11.00000    0.04324    0.02565 =
         0.02936    0.00643   -0.01574   -0.00170
AFIX  43
H18   2    0.779902    0.496509    1.028459    11.00000   -1.20000
AFIX   0
C19   1    0.607378    0.602001    1.003633    11.00000    0.03972    0.02769 =
         0.02579    0.00341   -0.00234   -0.00661
AFIX  43
H19   2    0.536711    0.572873    1.046468    11.00000   -1.20000
AFIX   0
C20   1    0.565059    0.689255    0.951755    11.00000    0.02639    0.02747 =
         0.02478    0.00222   -0.00459   -0.00335
AFIX  43
H20   2    0.465623    0.719828    0.958819    11.00000   -1.20000
AFIX   0
C21   1    0.091606    1.041147    0.693338    11.00000    0.02946    0.02201 =
         0.03592   -0.00244   -0.01698    0.00007
AFIX 137
H21A  2    0.024527    1.100835    0.718215    11.00000   -1.50000
H21B  2    0.047609    1.011562    0.652377    11.00000   -1.50000
H21C  2    0.181766    1.060584    0.659330    11.00000   -1.50000
AFIX   0
C22   1   -0.015544    0.926018    0.817162    11.00000    0.01809    0.02965 =
         0.04128   -0.00916   -0.00316   -0.00259
AFIX 137
H22A  2    0.001073    0.880276    0.870460    11.00000   -1.50000
H22B  2   -0.045025    0.890220    0.773404    11.00000   -1.50000
H22C  2   -0.092099    0.983692    0.836489    11.00000   -1.50000
AFIX   0
C23   1    0.336114    1.064791    0.926788    11.00000    0.02836    0.02871 =
         0.02653   -0.00418   -0.00798   -0.00497
AFIX 137
H23A  2    0.246640    1.105402    0.958750    11.00000   -1.50000
H23B  2    0.404161    1.108866    0.898076    11.00000   -1.50000
H23C  2    0.379508    1.015656    0.970502    11.00000   -1.50000
AFIX   0
C24   1    0.324910    0.780892    0.580560    11.00000    0.02061    0.01901 =
         0.01884    0.00133   -0.00599   -0.00531
AFIX  13
H24   2    0.392568    0.829673    0.565926    11.00000   -1.20000
AFIX   0
C25   1    0.254790    0.784074    0.495014    11.00000    0.02493    0.02382 =
         0.01707    0.00222   -0.00874   -0.00588
C26   1    0.376522    0.744201    0.414775    11.00000    0.02935    0.02299 =
         0.01798    0.00012   -0.00930   -0.00792
AFIX  13
H26   2    0.442332    0.793944    0.395621    11.00000   -1.20000
AFIX   0
C27   1    0.464519    0.642596    0.434786    11.00000    0.03459    0.02376 =
         0.02123   -0.00242   -0.00409   -0.00399
AFIX  23
H27A  2    0.541120    0.623002    0.380880    11.00000   -1.20000
H27B  2    0.401759    0.591547    0.448514    11.00000   -1.20000
AFIX   0
C28   1    0.532800    0.646930    0.516238    11.00000    0.02750    0.02014 =
         0.02481   -0.00385   -0.00557    0.00155
AFIX  23
H28A  2    0.591588    0.580218    0.529627    11.00000   -1.20000
H28B  2    0.597542    0.696710    0.501703    11.00000   -1.20000
AFIX   0
C29   1    0.415838    0.676586    0.598995    11.00000    0.02279    0.02085 =
         0.01949    0.00028   -0.00827   -0.00275
AFIX  13
H29   2    0.351306    0.625743    0.613310    11.00000   -1.20000
AFIX   0
O30   3    0.309004    0.734713    0.339283    11.00000    0.03906    0.02971 =
         0.01643    0.00273   -0.01002   -0.01470
C31   1    0.335834    0.792327    0.262370    11.00000    0.02293    0.02260 =
         0.01906    0.00111   -0.00176   -0.00268
O32   3    0.408559    0.856800    0.251685    11.00000    0.04246    0.03192 =
         0.02596    0.00545   -0.01137   -0.01876
C33   1    0.263100    0.768768    0.191910    11.00000    0.02003    0.02364 =
         0.01654   -0.00387   -0.00026   -0.00132
C34   1    0.265651    0.830319    0.111939    11.00000    0.02374    0.02514 =
         0.02266   -0.00130   -0.00222   -0.00141
AFIX  43
H34   2    0.315813    0.884943    0.102377    11.00000   -1.20000
AFIX   0
C35   1    0.195476    0.812432    0.046162    11.00000    0.02711    0.03640 =
         0.01803   -0.00165   -0.00363    0.00229
AFIX  43
H35   2    0.196766    0.854977   -0.008369    11.00000   -1.20000
AFIX   0
C36   1    0.123729    0.732913    0.059755    11.00000    0.03233    0.04954 =
         0.01963   -0.01091   -0.00680   -0.00694
AFIX  43
H36   2    0.075012    0.720859    0.014653    11.00000   -1.20000
AFIX   0
C37   1    0.122201    0.670457    0.138764    11.00000    0.04123    0.04070 =
         0.02722   -0.00717   -0.00630   -0.01884
AFIX  43
H37   2    0.073212    0.615277    0.147567    11.00000   -1.20000
AFIX   0
C38   1    0.191878    0.688161    0.205033    11.00000    0.03509    0.03337 =
         0.02175   -0.00115   -0.00386   -0.01198
AFIX  43
H38   2    0.190897    0.645224    0.259319    11.00000   -1.20000
AFIX   0
C39   1    0.183966    0.892525    0.466976    11.00000    0.02633    0.02964 =
         0.01805    0.00285   -0.00772    0.00006
AFIX  23
H39A  2    0.147688    0.890074    0.410687    11.00000   -1.20000
H39B  2    0.098593    0.914150    0.515347    11.00000   -1.20000
AFIX   0
C40   1    0.275349    0.973737    0.449901    11.00000    0.03501    0.02220 =
         0.02822    0.00435   -0.00383    0.00081
AFIX  23
H40A  2    0.306929    0.982036    0.506561    11.00000   -1.20000
H40B  2    0.362671    0.953993    0.402321    11.00000   -1.20000
AFIX   0
O41   3    0.191659    1.066356    0.420909    11.00000    0.05795    0.02763 =
         0.03396    0.01317    0.00673    0.00951
AFIX 147
H41   2    0.230503    1.084780    0.367869    11.00000   -1.50000
AFIX   0
O42   3    0.475358    0.682287    0.677425    11.00000    0.02532    0.02085 =
         0.02028   -0.00091   -0.00959    0.00183
C43   1    0.531318    0.588809    0.718816    11.00000    0.05104    0.02769 =
         0.03179    0.00169   -0.02385    0.00416
AFIX  23
H43A  2    0.540186    0.598953    0.781358    11.00000   -1.20000
H43B  2    0.461795    0.543189    0.724019    11.00000   -1.20000
AFIX   0
O44   3    0.666025    0.542413    0.671417    11.00000    0.06346    0.04530 =
         0.05213   -0.02679   -0.03813    0.03050
C45   1    0.776500    0.597823    0.669073    11.00000    0.03667    0.12496 =
         0.09153   -0.06740   -0.03411    0.02603
AFIX 137
H45A  2    0.743620    0.668324    0.649246    11.00000   -1.50000
H45B  2    0.863852    0.569118    0.626211    11.00000   -1.50000
H45C  2    0.798286    0.594278    0.730142    11.00000   -1.50000
AFIX   0
C46   1    0.135917    0.720605    0.514417    11.00000    0.02876    0.03581 =
         0.02110    0.00264   -0.00990   -0.01193
AFIX 137
H46A  2    0.095964    0.722466    0.459520    11.00000   -1.50000
H46B  2    0.058792    0.748018    0.564361    11.00000   -1.50000
H46C  2    0.177088    0.650803    0.531761    11.00000   -1.50000
AFIX   0
MOLE 2
C47   1    0.126803    0.403650    0.639279    11.00000    0.02877    0.03471 =
         0.03693    0.00331   -0.00529   -0.00368
AFIX  43
H47   2    0.079929    0.430265    0.590023    11.00000   -1.20000
AFIX   0
C48   1    0.148050    0.467723    0.698049    11.00000    0.02861    0.02480 =
         0.04324    0.00059    0.00239   -0.00219
AFIX  43
H48   2    0.115703    0.538340    0.689220    11.00000   -1.20000
AFIX   0
C49   1    0.216113    0.429379    0.769492    11.00000    0.03656    0.02725 =
         0.03508   -0.00628    0.00075   -0.00880
AFIX  43
H49   2    0.229803    0.473608    0.810157    11.00000   -1.20000
AFIX   0
C50   1    0.264403    0.327095    0.782174    11.00000    0.03898    0.03343 =
         0.03452    0.00276   -0.00695   -0.01016
AFIX  43
H50   2    0.311924    0.300778    0.831212    11.00000   -1.20000
AFIX   0
C51   1    0.243312    0.262785    0.723037    11.00000    0.03677    0.02485 =
         0.04146    0.00204   -0.00627   -0.00551
AFIX  43
H51   2    0.276901    0.192258    0.731383    11.00000   -1.20000
AFIX   0
C52   1    0.173493    0.301035    0.651916    11.00000    0.03373    0.02869 =
         0.03651   -0.00427   -0.00340   -0.00895
AFIX  43
H52   2    0.157754    0.256860    0.611947    11.00000   -1.20000
AFIX   0
HKLF 4
REM  mo_140827Oishi_0m in P-1
REM R1 =  0.0419 for    5180 Fo > 4sig(Fo)  and  0.0590 for all    6526 data
REM    475 parameters refined using      0 restraints
END
WGHT      0.0550      1.0577
REM Highest difference peak  0.248,  deepest hole -0.252,  1-sigma level  0.053
Q1    1   0.3156  0.7655  0.4557  11.00000  0.05    0.25
Q2    1   0.2236  0.8559  0.6978  11.00000  0.05    0.24
Q3    1   0.6230  0.7370  0.9354  11.00000  0.05    0.23
Q4    1   0.6499  0.7752  0.8659  11.00000  0.05    0.23
Q5    1   0.3178  0.8920  0.7205  11.00000  0.05    0.23
;
