# Supplementary material for: Crystal structure of (±)-(4RS,5RS,7SR)-4-[(1RS,2RS,3RS,6RS)-3-benzo­yloxy-2-(2-hy­droxy­ethyl)-6-meth­oxy­meth­oxy-2-methyl­cyclo­hex­yl]-8,10,10-trimethyl-2-oxo-1,3-dioxa­spiro­[4.5]dec-8-en-7-yl benzoate benzene monosolvate
Source: Acta Crystallogr E Crystallogr Commun. 2015 Jan 1;71(Pt 1):8–11. doi: 10.1107/S2056989014026048 (PMC4331859; doi:10.1107/S2056989014026048)
Supplement: Supplementary file 2 [file e-71-00008-Isup2.hkl]

#
# h,k,l, Fc-squared, Fo-squared, sigma(Fo-squared), status flag
#
data_I
_shelx_title ' mo_140827Oishi_0m in P-1'
_shelx_refln_list_code          4
_shelx_F_calc_maximum      150.04
_exptl_crystal_F_000       764.00
_reflns_d_resolution_high  0.8372

loop_
 _space_group_symop_operation_xyz
 'x, y, z'
 '-x, -y, -z'

_cell_length_a     9.6397
_cell_length_b    13.6008
_cell_length_c    15.0461
_cell_angle_alpha  83.697
_cell_angle_beta   77.488
_cell_angle_gamma  77.977

_shelx_F_squared_multiplier     1.000

loop_
 _refln_index_h
 _refln_index_k
 _refln_index_l
 _refln_F_squared_calc
 _refln_F_squared_meas
 _refln_F_squared_sigma
 _refln_observed_status
   1   0   0       2945.55       2945.94       146.12 o
   2   0   0      22512.28      22496.36       491.33 o
   3   0   0       7286.49       7737.86       168.91 o
   4   0   0         35.13         42.50         1.85 o
   5   0   0         79.10         99.00         3.24 o
   6   0   0        263.12        329.55         8.00 o
   7   0   0        109.10        133.88         5.02 o
   8   0   0         13.24         23.15         6.37 o
   9   0   0          2.63          8.26         8.95 o
  10   0   0          7.12          9.54        18.12 o
  11   0   0          0.96         -4.38         8.59 o
 -10   1   0        125.05        122.03        16.06 o
  -9   1   0         65.63         -5.28         9.18 o
  -8   1   0          0.56          1.63         2.98 o
  -7   1   0         74.59         63.32         3.76 o
  -6   1   0          1.23          2.45         1.48 o
  -5   1   0         45.41         56.02         3.59 o
  -4   1   0        935.90        988.59        20.61 o
  -3   1   0       2541.07       2747.26        55.25 o
  -2   1   0        692.88        657.19        14.87 o
  -1   1   0       6543.44       6365.29       126.98 o
   1   1   0       9588.53       8604.37       210.20 o
   2   1   0          0.36         -0.67         0.67 o
   3   1   0       2627.30       2726.09        67.41 o
   4   1   0        400.77        354.54        15.43 o
   5   1   0          1.30         -1.66         1.66 o
   6   1   0         98.96        122.58         6.81 o
   7   1   0          8.49          7.75         2.96 o
   8   1   0          2.23          9.51         4.45 o
   9   1   0         45.48         47.02        11.24 o
  10   1   0         74.89         75.73         9.80 o
  11   1   0         46.77         63.12        10.35 o
 -10   2   0          1.71         -3.90         9.86 o
  -9   2   0         46.33         29.25        14.04 o
  -8   2   0          0.89          1.36         2.96 o
  -7   2   0        399.14        405.38        10.23 o
  -6   2   0          1.18          4.58         1.74 o
  -5   2   0        487.96        506.07        13.63 o
  -4   2   0        152.07        171.12         4.62 o
  -3   2   0        633.02        630.48        14.69 o
  -2   2   0       5498.78       5816.74       127.04 o
  -1   2   0       2951.61       2952.07        59.10 o
   0   2   0       8401.25       8108.92       177.22 o
   1   2   0      14832.75      13538.12       270.23 o
   2   2   0       1270.21       1146.52        23.30 o
   3   2   0          1.05          0.85         0.93 o
   4   2   0       2124.92       2446.90        70.41 o
   5   2   0        462.05        485.11        16.43 o
   6   2   0         44.53         32.26         4.17 o
   7   2   0        296.24        305.51        10.58 o
   8   2   0          6.96          3.46         4.13 o
   9   2   0        157.08        159.21        12.41 o
  10   2   0         34.88         44.93         8.15 o
  11   2   0        126.92        167.93        14.88 o
 -10   3   0         73.94         74.78        14.91 o
  -9   3   0        153.36        128.39        18.15 o
  -8   3   0        408.00        424.99        12.35 o
  -7   3   0        333.69        357.42        10.39 o
  -6   3   0         60.89         52.52         3.16 o
  -5   3   0         58.37         47.02         3.16 o
  -4   3   0        175.41        171.51         4.72 o
  -3   3   0       5456.89       5861.97       117.15 o
  -2   3   0       4084.14       4303.67        86.15 o
  -1   3   0      17507.96      17254.65       343.33 o
   0   3   0       4328.98       4273.87        85.34 o
   1   3   0      10291.04      10101.74       201.24 o
   2   3   0          2.22          2.55         0.64 o
   3   3   0       2893.55       2963.22        59.54 o
   4   3   0       1519.22       1742.80        46.09 o
   5   3   0        165.61        155.84         5.95 o
   6   3   0        565.46        578.62        26.78 o
   7   3   0         11.80          9.74         3.00 o
   9   3   0         17.38         19.74         7.34 o
  10   3   0          1.88          3.39         6.94 o
  11   3   0          3.04          3.32        14.68 o
 -10   4   0        104.82        116.76        17.20 o
  -9   4   0          0.06          4.62         8.88 o
  -8   4   0         53.30         49.12         4.94 o
  -7   4   0        180.17        161.13         7.43 o
  -6   4   0        390.14        361.37         9.22 o
  -5   4   0         13.09          5.83         1.83 o
  -4   4   0         33.51         48.14         2.56 o
  -3   4   0         42.94         44.08         2.29 o
  -2   4   0       3478.64       3795.94        83.40 o
  -1   4   0       1005.94       1035.01        23.19 o
   0   4   0         21.98         23.77         1.24 o
   1   4   0       2217.86       2267.60        52.23 o
   2   4   0       3052.96       3012.13        72.39 o
   3   4   0       7257.89       8116.92       162.04 o
   4   4   0       2194.15       2224.34        51.31 o
   5   4   0       1971.65       2278.90        46.34 o
   6   4   0         29.55         25.24         3.00 o
   7   4   0          5.46          3.93         2.82 o
   8   4   0          0.06          0.72         9.98 o
   9   4   0         94.74         93.13        12.16 o
  10   4   0         60.92         59.25         9.04 o
  11   4   0        150.63        150.51        13.78 o
  -9   5   0          2.60         -1.55         5.15 o
  -8   5   0         34.08         36.03         5.02 o
  -7   5   0         62.68         55.80         4.89 o
  -6   5   0          3.88          4.05         2.41 o
  -5   5   0         84.12         88.99         4.03 o
  -4   5   0        143.89        147.63         5.06 o
  -3   5   0        433.40        418.86         9.47 o
  -2   5   0         41.33         43.93         2.03 o
  -1   5   0        383.15        392.87        10.53 o
   0   5   0        115.79        120.63         3.69 o
   1   5   0       1407.99       1421.52        33.49 o
   2   5   0       2748.63       2977.98        59.99 o
   3   5   0       1204.06       1209.37        24.95 o
   4   5   0       1888.65       2042.73        41.61 o
   5   5   0        815.69        843.23        18.05 o
   6   5   0       1750.88       1663.08        42.83 o
   7   5   0        134.29        131.92         7.86 o
   9   5   0         15.43         17.89         7.57 o
  10   5   0        100.15         92.25         9.69 o
  11   5   0          2.92          0.12         8.43 o
  -9   6   0         78.67         97.52        10.39 o
  -8   6   0        104.84         87.65         5.98 o
  -7   6   0         16.48         28.01         3.72 o
  -6   6   0          0.68          5.29         2.55 o
  -5   6   0        231.33        245.26         6.99 o
  -4   6   0          1.30          1.95         1.64 o
  -3   6   0        355.39        360.86        10.30 o
  -2   6   0        713.14        726.93        16.83 o
  -1   6   0       2346.02       2618.30        52.82 o
   0   6   0          7.54         36.71         2.74 o
   1   6   0          3.19         -0.56         0.76 o
   2   6   0        369.76        383.56         8.57 o
   3   6   0       4207.43       4857.84       100.48 o
   4   6   0       1624.00       1634.51        33.71 o
   5   6   0         81.63         91.19         4.48 o
   6   6   0         62.97         72.15         3.42 o
   7   6   0          3.54          1.83         3.04 o
   8   6   0        123.96        108.50        12.16 o
   9   6   0         96.36         90.83        11.93 o
  10   6   0        180.58        166.53        13.83 o
  11   6   0          5.86          1.55         7.49 o
  -9   7   0         93.92         92.54        10.83 o
  -8   7   0         31.18         43.91        13.42 o
  -7   7   0        113.27        145.10        10.73 o
  -6   7   0         69.11         62.45         4.68 o
  -5   7   0        706.62        747.47        16.86 o
  -4   7   0         81.51         83.04         3.66 o
  -3   7   0        225.88        260.75         8.17 o
  -2   7   0         99.40        109.69         5.85 o
  -1   7   0        112.42        112.06         3.92 o
   0   7   0       1038.96       1048.02        23.96 o
   1   7   0        361.75        330.36         7.58 o
   2   7   0          6.12          2.87         1.11 o
   3   7   0        215.90        211.48         5.47 o
   4   7   0        674.69        766.46        16.55 o
   5   7   0         89.61         95.60         4.80 o
   6   7   0          0.21          0.33         1.83 o
   7   7   0          3.72          2.03         2.27 o
   8   7   0         85.89         80.05        10.32 o
   9   7   0         60.43         41.52         9.63 o
  10   7   0        466.60        458.71        22.57 o
  -8   8   0          8.24          9.08         7.76 o
  -7   8   0         15.09          5.72         5.51 o
  -6   8   0         55.16         54.96         7.92 o
  -5   8   0        212.27        207.09         6.74 o
  -4   8   0          9.90          9.41         2.05 o
  -3   8   0          6.21          8.60         1.79 o
  -2   8   0          2.62          5.57         1.48 o
  -1   8   0        235.18        264.60         6.59 o
   0   8   0        519.02        578.86        12.69 o
   1   8   0        660.15        676.56        14.59 o
   2   8   0        223.63        255.37         6.38 o
   3   8   0        220.77        233.05         6.72 o
   4   8   0         58.45         75.88         3.36 o
   5   8   0        522.88        556.72        12.82 o
   6   8   0         21.37         42.21         3.03 o
   7   8   0         28.36         14.87         2.71 o
   8   8   0        149.43        152.51        10.97 o
   9   8   0         51.05         42.92         7.08 o
  10   8   0         12.13          7.02         7.11 o
  -7   9   0          0.53          6.60         6.61 o
  -6   9   0          4.31          8.34         3.54 o
  -5   9   0         43.64         38.25         4.80 o
  -4   9   0       1096.94       1106.35        23.96 o
  -3   9   0         54.96         80.69         5.03 o
  -2   9   0         42.73         41.85         2.62 o
  -1   9   0        500.20        523.62        11.84 o
   0   9   0         26.42         32.15         2.03 o
   1   9   0          4.20          3.09         1.58 o
   2   9   0          1.63          4.07         1.48 o
   3   9   0        286.03        290.46         7.45 o
   4   9   0        139.91        154.58         5.17 o
   5   9   0         53.83         63.41         3.47 o
   6   9   0         29.60         22.22         2.79 o
   7   9   0         18.83         12.44         2.92 o
   8   9   0         43.47         39.81         4.88 o
   9   9   0          0.73          4.73         5.89 o
  10   9   0         12.45         15.99        11.01 o
  -7  10   0          0.71          5.62         7.37 o
  -6  10   0         31.43         27.56        20.87 o
  -4  10   0        126.84        121.95        10.50 o
  -3  10   0         67.05         70.83         3.79 o
  -2  10   0        156.43        171.61         5.82 o
  -1  10   0          7.88          3.85         2.09 o
   0  10   0         43.46         36.91         2.71 o
   1  10   0        111.37        101.47         3.89 o
   2  10   0        648.91        670.99        14.97 o
   3  10   0          8.66         10.36         2.04 o
   4  10   0         86.79         76.42         3.90 o
   5  10   0        210.15        189.90         6.34 o
   6  10   0          1.14          2.04         2.64 o
   7  10   0         49.75         27.48         4.08 o
   8  10   0         18.03         13.14         4.82 o
   9  10   0         80.84         73.42        16.29 o
  -6  11   0         81.56        107.36        10.95 o
  -5  11   0          2.61         -0.99         4.25 o
  -4  11   0        152.18         84.87        11.01 o
  -3  11   0        855.42        880.80        23.82 o
  -2  11   0        215.67        217.00         6.83 o
  -1  11   0          2.24         -0.65         2.10 o
   0  11   0          9.68          8.57         2.09 o
   1  11   0        687.83        708.43        15.91 o
   2  11   0        553.74        617.34        14.19 o
   3  11   0        353.50        386.79         9.81 o
   4  11   0         59.88         66.43         3.76 o
   5  11   0        594.42        593.50        18.12 o
   6  11   0        317.32        295.68         9.58 o
   7  11   0         74.49         90.44        10.45 o
   8  11   0        224.84        194.55        13.23 o
   9  11   0         43.84         57.55         8.43 o
  -5  12   0        363.87        420.46        31.88 o
  -4  12   0         92.92         75.01        11.47 o
  -3  12   0         35.08         38.68         5.21 o
  -2  12   0        243.29        247.84         9.00 o
  -1  12   0        512.56        513.21        14.53 o
   0  12   0          2.73         -0.67         2.57 o
   1  12   0        339.62        354.97        10.78 o
   2  12   0        577.52        583.84        19.59 o
   3  12   0          4.85          7.11         3.69 o
   4  12   0        145.65        145.26         5.77 o
   5  12   0         79.65         82.35         5.09 o
   6  12   0          0.11          0.20         4.11 o
   7  12   0        120.53        126.78         8.72 o
   8  12   0         73.48         75.28        10.09 o
  -4  13   0          5.79          5.71        11.58 o
  -2  13   0         23.51         11.81         4.54 o
  -1  13   0          2.81         -1.65         3.64 o
   0  13   0        110.63        117.62         7.43 o
   1  13   0        190.37        209.26        10.26 o
   2  13   0         76.76         77.39         4.89 o
   3  13   0        108.99         99.13         5.43 o
   4  13   0         12.04          6.46         3.10 o
   5  13   0          4.14          2.11         3.49 o
   6  13   0         50.33         65.11         7.04 o
   7  13   0         62.66         92.64         9.39 o
   8  13   0         34.09         26.55        13.07 o
  -3  14   0          0.01         -6.78         6.78 o
  -2  14   0         12.82          7.67        12.96 o
  -1  14   0         62.32         75.86        11.93 o
   0  14   0          5.51          4.25         3.53 o
   1  14   0        221.96        219.77        10.59 o
   2  14   0         74.65         71.95         4.65 o
   3  14   0         63.63         63.15         7.22 o
   4  14   0        541.04        566.56        19.17 o
   5  14   0          0.57         -0.66         3.90 o
   6  14   0         95.02         89.89         7.02 o
   7  14   0        110.07        113.66        21.22 o
  -2  15   0          1.39         -9.40        11.70 o
  -1  15   0         34.76         10.84         6.72 o
   0  15   0        313.86        320.98        17.34 o
   1  15   0          0.27         -3.17         4.40 o
   2  15   0         22.85         18.86         9.56 o
   3  15   0          0.05          4.20         5.24 o
   4  15   0          0.82         -3.90         4.62 o
   5  15   0         66.85         63.62         7.26 o
   6  15   0        165.19        172.79        19.21 o
   1  16   0         63.19         91.12        15.37 o
   2  16   0          2.14         -2.16         5.21 o
   3  16   0         81.40        109.01        11.27 o
  -2 -16   1        152.08        176.97        14.38 o
  -5 -15   1        157.88        178.37        23.88 o
  -4 -15   1         18.19         15.37         4.97 o
  -3 -15   1        286.10        314.05        16.26 o
  -2 -15   1         23.38         21.39         7.80 o
  -1 -15   1          0.69         -1.01         4.74 o
   0 -15   1          2.87         -1.00         6.87 o
   1 -15   1         91.66        102.76        16.29 o
   2 -15   1         12.98         16.29        10.78 o
  -7 -14   1         93.42         96.56         9.59 o
  -6 -14   1         32.11         30.23         6.61 o
  -5 -14   1         24.04         25.46         4.85 o
  -4 -14   1          0.03          0.20         4.15 o
  -3 -14   1        773.45        805.91        22.67 o
  -2 -14   1          0.09          3.15         3.39 o
  -1 -14   1         43.42         39.64         4.74 o
   0 -14   1        131.98        122.87         8.18 o
   1 -14   1         58.70         58.18         6.35 o
   2 -14   1         60.27         60.40         8.16 o
   3 -14   1         26.64         14.22        10.78 o
  -7 -13   1        165.64        184.86        36.82 o
  -6 -13   1          1.56         -4.21         4.21 o
  -5 -13   1        329.54        324.55        13.10 o
  -4 -13   1         82.38         83.50         5.64 o
  -3 -13   1        133.60        136.07         7.06 o
  -2 -13   1       1183.10       1263.34        33.51 o
  -1 -13   1          0.01         -0.02         2.98 o
   0 -13   1         23.11         14.52         4.68 o
   2 -13   1          3.05         -3.26         3.33 o
   3 -13   1        275.26        269.09        16.00 o
   4 -13   1         89.76         85.10        14.22 o
  -8 -12   1         10.93          3.94         5.67 o
  -7 -12   1          8.28          0.67         4.16 o
  -6 -12   1         26.74         24.25         4.20 o
  -5 -12   1        241.04        239.59         8.77 o
  -4 -12   1        347.19        332.66         9.57 o
  -3 -12   1         56.92         51.88         3.87 o
  -2 -12   1        211.56        196.85         7.50 o
  -1 -12   1        323.40        347.48        10.61 o
   0 -12   1         23.70         29.64         3.19 o
   1 -12   1        168.46        167.89         9.40 o
   3 -12   1         33.33          4.03         6.83 o
   4 -12   1         68.28         73.73         8.54 o
   5 -12   1         29.57         34.40         7.30 o
  -9 -11   1        256.32        318.92        18.28 o
  -8 -11   1          0.19          9.79         4.76 o
  -7 -11   1        111.57        116.91        10.36 o
  -6 -11   1        741.30        738.95        18.90 o
  -5 -11   1          0.70         -2.55         2.55 o
  -4 -11   1       1275.09       1342.93        28.79 o
  -3 -11   1        689.75        664.07        15.37 o
  -2 -11   1       1109.33       1047.79        24.81 o
  -1 -11   1        348.86        368.60         9.31 o
   0 -11   1          4.71          7.65         2.65 o
   1 -11   1        252.34        278.65         8.69 o
   2 -11   1          7.31          9.58         3.15 o
   3 -11   1         28.47         15.96         5.61 o
   4 -11   1         97.67          8.26         6.42 o
   5 -11   1         11.84         16.17         6.33 o
   6 -11   1        134.99        141.68        16.06 o
  -9 -10   1         17.44         14.93        10.67 o
  -8 -10   1        150.73        143.92        11.78 o
  -7 -10   1         69.42         49.18         5.63 o
  -6 -10   1          5.62         12.17         2.87 o
  -5 -10   1        924.94        935.81        20.81 o
  -4 -10   1         12.61         16.91         2.42 o
  -3 -10   1        319.47        298.73         8.00 o
  -2 -10   1       1495.28       1569.72        32.90 o
  -1 -10   1       1969.32       1955.31        44.48 o
   0 -10   1         21.24         23.25         2.08 o
   1 -10   1          1.02          0.54         1.73 o
   2 -10   1         38.88         32.05         2.46 o
   3 -10   1        499.86        534.40        13.26 o
   4 -10   1         32.39         42.73         3.40 o
   5 -10   1         12.66         14.22         5.35 o
   6 -10   1         27.65         17.51        19.15 o
   7 -10   1          7.77         12.86         7.68 o
 -10  -9   1         87.02         77.74        12.39 o
  -9  -9   1          4.52          7.84         6.28 o
  -8  -9   1        162.52        158.66        11.68 o
  -7  -9   1          7.17          7.56         3.11 o
  -6  -9   1        229.55        237.78         7.50 o
  -5  -9   1        223.19        197.35         6.30 o
  -4  -9   1        274.73        285.38         8.89 o
  -3  -9   1         23.12         16.32         2.09 o
  -2  -9   1          9.26         10.06         1.69 o
  -1  -9   1        159.55        160.78         4.77 o
   0  -9   1        417.20        428.57         9.95 o
   1  -9   1        947.83        895.77        19.21 o
   2  -9   1        672.33        697.94        15.48 o
   3  -9   1        939.00        921.78        19.97 o
   4  -9   1        107.84        107.79         4.45 o
   5  -9   1          5.13          6.77         2.41 o
   6  -9   1         49.21         44.59         4.74 o
   7  -9   1         15.86         10.04         5.15 o
   8  -9   1         25.06         17.79        10.32 o
 -10  -8   1         23.72         25.83         7.99 o
  -9  -8   1         32.26         38.74         6.89 o
  -8  -8   1         34.68         31.32         5.89 o
  -7  -8   1         68.94         56.00         3.78 o
  -6  -8   1         63.78         60.70         3.56 o
  -5  -8   1        108.89        123.86         4.75 o
  -4  -8   1          0.05         -0.04         1.66 o
  -3  -8   1        307.67        296.78         7.48 o
  -2  -8   1         29.13         24.03         1.86 o
  -1  -8   1         38.22         43.15         2.35 o
   0  -8   1         69.47         74.58         2.88 o
   1  -8   1         81.19         85.47         3.08 o
   2  -8   1        285.20        278.84         6.95 o
   3  -8   1        635.49        678.54        15.00 o
   4  -8   1          2.71         -0.38         1.75 o
   5  -8   1        872.79        872.20        19.39 o
   6  -8   1        271.47        263.54        17.41 o
   7  -8   1         99.36         92.74         8.14 o
   8  -8   1         33.80         39.09         7.78 o
 -10  -7   1          4.51         -6.99         6.99 o
  -9  -7   1         11.69         14.45         7.34 o
  -8  -7   1         61.40         85.33        11.70 o
  -7  -7   1        145.60        144.20         6.91 o
  -6  -7   1         40.41         37.81         2.76 o
  -5  -7   1        341.12        357.95         8.90 o
  -4  -7   1        769.88        784.07        18.76 o
  -3  -7   1        144.42        125.84         4.05 o
  -2  -7   1        165.12        156.08         4.41 o
  -1  -7   1        488.15        495.78        10.95 o
   0  -7   1        776.01        836.49        19.46 o
   1  -7   1       2937.45       2962.24        59.92 o
   2  -7   1        772.36        798.68        17.03 o
   3  -7   1         72.57         76.50         3.08 o
   4  -7   1          3.40         -0.06         1.57 o
   5  -7   1         81.74         80.81         4.05 o
   6  -7   1         14.83         11.18         3.37 o
   7  -7   1          0.33         -3.59         3.59 o
   8  -7   1         38.32         41.18         7.37 o
   9  -7   1        186.46        233.76        19.96 o
 -10  -6   1         28.80         32.37         8.26 o
  -9  -6   1        116.41        119.97        14.68 o
  -8  -6   1          0.25         -3.67         6.19 o
  -7  -6   1         35.79         40.44         5.29 o
  -6  -6   1          1.09          0.46         1.64 o
  -5  -6   1        992.35       1050.80        22.33 o
  -4  -6   1       1324.70       1432.15        29.77 o
  -3  -6   1        100.96        109.39         3.54 o
  -2  -6   1        548.99        513.67        13.47 o
  -1  -6   1       1041.59        998.36        20.74 o
   0  -6   1        175.64        181.37         4.54 o
   1  -6   1        670.08        721.40        15.26 o
   2  -6   1       2489.06       2728.65        55.26 o
   3  -6   1        590.30        607.23        13.31 o
   4  -6   1         66.12         63.28         3.03 o
   5  -6   1        732.71        774.34        17.15 o
   6  -6   1        185.65        187.62        11.04 o
   7  -6   1        271.34        246.10         8.73 o
   8  -6   1         26.92         27.98         4.48 o
   9  -6   1         23.15         25.72         6.15 o
 -10  -5   1        118.38        112.84        18.24 o
  -9  -5   1          4.98          8.03         6.88 o
  -8  -5   1          0.45          2.75         5.96 o
  -7  -5   1        109.54         97.82         6.66 o
  -6  -5   1          4.04          8.14         1.25 o
  -5  -5   1       1720.11       1846.58        38.01 o
  -4  -5   1       5034.02       5611.53       123.55 o
  -3  -5   1        115.87        112.57         3.46 o
  -2  -5   1         44.59         57.46         2.22 o
  -1  -5   1        127.66        146.76         6.25 o
   0  -5   1         74.67         77.57         2.44 o
   1  -5   1       1002.61       1014.58        20.96 o
   2  -5   1        275.48        263.18         6.14 o
   3  -5   1       1011.92       1079.90        22.52 o
   4  -5   1          4.19          1.27         1.37 o
   5  -5   1        264.87        289.96         7.92 o
   6  -5   1         11.36         17.93         2.54 o
   7  -5   1        304.58        277.68        10.02 o
   8  -5   1          2.84         -1.09         4.08 o
   9  -5   1        107.46         86.26         8.51 o
 -11  -4   1          0.48         -8.43         8.43 o
 -10  -4   1          1.42          9.09        12.16 o
  -9  -4   1        259.71        256.68        19.73 o
  -8  -4   1        651.53        720.26        41.06 o
  -7  -4   1         24.83         25.67         3.62 o
  -6  -4   1        288.58        262.95         9.21 o
  -5  -4   1        763.21        736.88        15.81 o
  -4  -4   1         91.83         93.87         3.09 o
  -3  -4   1       3271.80       3425.87        68.81 o
  -2  -4   1       1118.60       1166.79        24.00 o
  -1  -4   1       1449.11       1439.52        29.32 o
   0  -4   1        187.99        173.30         4.48 o
   1  -4   1        812.93        755.03        15.65 o
   2  -4   1       2738.46       2945.72        59.34 o
   3  -4   1        845.38        823.28        17.41 o
   4  -4   1        183.03        209.52         6.14 o
   5  -4   1        709.44        715.64        15.77 o
   6  -4   1        216.65        239.09         6.91 o
   7  -4   1        312.20        282.54         9.96 o
   8  -4   1          7.28         12.04         3.95 o
   9  -4   1         23.41         27.11         5.06 o
  10  -4   1          2.98         18.80        11.01 o
 -11  -3   1         19.00          7.41        21.68 o
 -10  -3   1        130.57        143.70        22.14 o
  -9  -3   1        155.38        177.31        17.20 o
  -7  -3   1        110.22         99.17         6.26 o
  -6  -3   1         33.75         32.47         3.64 o
  -5  -3   1         58.16         60.17         4.25 o
  -4  -3   1         89.34         90.59         2.94 o
  -3  -3   1        300.05        260.88         6.52 o
  -2  -3   1         63.15         33.71         1.52 o
  -1  -3   1       1194.26       1140.50        23.22 o
   0  -3   1       1072.15       1065.19        21.63 o
   1  -3   1       1256.81       1323.92        29.52 o
   2  -3   1       1580.93       1712.16        37.97 o
   3  -3   1       1489.67       1514.61        30.99 o
   4  -3   1         17.34         26.25         1.75 o
   5  -3   1          3.96          4.98         1.64 o
   6  -3   1          8.75          9.98         2.02 o
   7  -3   1          0.90         -2.19         2.19 o
   8  -3   1        178.45        178.24         8.40 o
   9  -3   1          7.81          4.04         4.32 o
  10  -3   1         43.43         46.71        10.09 o
 -11  -2   1        168.00        202.65        20.99 o
 -10  -2   1         48.03         56.20        15.60 o
  -7  -2   1        115.24        117.19         8.05 o
  -6  -2   1         45.21         57.56         4.13 o
  -5  -2   1        519.57        498.60        14.16 o
  -4  -2   1        591.21        585.84        15.88 o
  -3  -2   1        131.43        111.74         3.21 o
  -2  -2   1         40.64         47.72         1.68 o
  -1  -2   1       1061.43        957.53        19.49 o
   0  -2   1       1614.62       1427.22        28.73 o
   1  -2   1        953.38        926.24        18.91 o
   2  -2   1         32.29         29.27         1.44 o
   3  -2   1       2494.17       2567.69        63.97 o
   4  -2   1       2236.01       2550.01        51.61 o
   5  -2   1       1754.23       1914.81        39.28 o
   6  -2   1         82.92         81.04         4.12 o
   7  -2   1         44.52         29.38         2.71 o
   8  -2   1        249.23        219.13         8.64 o
   9  -2   1        106.73        103.13        10.68 o
  10  -2   1         16.59         24.69         8.91 o
 -10  -1   1         16.73         16.46        11.47 o
  -9  -1   1          6.17          8.49         9.40 o
  -8  -1   1         28.32         18.39         6.41 o
  -7  -1   1         63.00         73.74         6.30 o
  -6  -1   1       1152.83       1167.05        30.76 o
  -5  -1   1          4.24          2.12         1.80 o
  -4  -1   1          9.09         11.56         1.73 o
  -3  -1   1       4130.50       3875.52       220.07 o
  -2  -1   1      16539.71      16645.77       331.58 o
  -1  -1   1      12331.43      11245.88       224.56 o
   1  -1   1         28.79         29.05         0.95 o
   2  -1   1        179.30        183.81         4.24 o
   3  -1   1        694.72        682.32        14.31 o
   4  -1   1       1212.26       1213.53        25.06 o
   5  -1   1        276.02        328.39        11.78 o
   6  -1   1        313.06        353.15         8.66 o
   7  -1   1         32.14         33.11         2.96 o
   8  -1   1         42.78         32.73         3.54 o
   9  -1   1          5.05          4.92         4.27 o
  10  -1   1         72.92         47.94        12.62 o
 -10   0   1          1.54          5.40         7.77 o
  -9   0   1         13.57          8.72         9.63 o
  -8   0   1         18.69         -0.56         5.62 o
  -7   0   1         73.27         74.58         3.87 o
  -6   0   1          0.00          0.43         1.51 o
  -5   0   1         33.02         30.55         2.16 o
  -4   0   1       2753.89       2961.21        59.84 o
  -3   0   1        206.28        173.49         4.22 o
  -2   0   1       6987.40       7169.82       142.90 o
  -1   0   1        166.86        127.88         3.41 o
   1   0   1       2871.06       2754.03        95.53 o
   2   0   1       4083.62       4088.88        81.61 o
   3   0   1         19.06         19.15         1.15 o
   4   0   1       1781.24       1847.03        54.51 o
   5   0   1        321.52        340.12         9.39 o
   6   0   1         27.40         30.20         2.12 o
   7   0   1         83.95         84.60         3.96 o
   8   0   1          3.43          5.56         2.06 o
   9   0   1         22.06          5.28         7.80 o
  10   0   1          1.66         21.79        11.47 o
  11   0   1         13.59         31.33         9.34 o
 -10   1   1         24.82         17.31         8.49 o
  -9   1   1         31.91         34.48         5.16 o
  -8   1   1        277.35        270.19         9.56 o
  -7   1   1        205.92        194.16         6.33 o
  -6   1   1         23.23         28.48         2.23 o
  -5   1   1       1292.08       1410.92        29.37 o
  -4   1   1        193.74        167.78         4.48 o
  -3   1   1       1995.46       2181.19        54.20 o
  -2   1   1       1006.06       1022.97        34.98 o
  -1   1   1         58.90         32.57         1.47 o
   1   1   1        810.84        723.23        27.05 o
   2   1   1       5070.70       5170.52       102.98 o
   3   1   1       1478.44       1433.57        36.49 o
   4   1   1        529.28        566.97        13.64 o
   5   1   1        379.81        452.50        10.04 o
   6   1   1        120.01        121.52         5.73 o
   7   1   1         24.31         28.89         3.51 o
   8   1   1        104.22        122.51        10.54 o
   9   1   1         30.71          2.98         7.80 o
  10   1   1         60.75         46.11        11.24 o
  11   1   1          1.37         -2.59         8.07 o
 -10   2   1         34.85         45.08         9.16 o
  -9   2   1         46.47         55.44         5.83 o
  -8   2   1        396.03        403.77        11.84 o
  -7   2   1         44.65         45.52         3.25 o
  -6   2   1        687.24        677.75        15.72 o
  -5   2   1         89.53         98.10         3.63 o
  -4   2   1        451.19        404.24         9.20 o
  -3   2   1        675.53        702.76        14.84 o
  -2   2   1       2677.59       2788.34        56.05 o
  -1   2   1       4707.76       4666.92       102.05 o
   0   2   1        428.95        428.53        10.84 o
   1   2   1        409.93        387.48         8.00 o
   2   2   1          0.87         -0.41         0.41 o
   3   2   1       2746.04       2720.62        59.93 o
   4   2   1         79.43         70.14         3.39 o
   5   2   1          4.05          2.94         1.71 o
   6   2   1         68.55         70.33         4.44 o
   7   2   1        141.18        134.57         6.99 o
   8   2   1         33.47         33.91         5.06 o
   9   2   1         20.07         22.53        11.24 o
  10   2   1         12.67         20.63         7.90 o
  11   2   1         26.45         25.36        10.78 o
 -10   3   1          2.32         -4.80         8.25 o
  -9   3   1        198.79        201.52        12.19 o
  -8   3   1        289.55        298.19        12.23 o
  -7   3   1        150.29        157.02         6.67 o
  -6   3   1        351.38        331.28         8.64 o
  -5   3   1        578.26        673.42        16.35 o
  -4   3   1       2837.12       3254.30        72.18 o
  -3   3   1        852.20        821.44        17.31 o
  -2   3   1        690.49        687.91        15.68 o
  -1   3   1        104.50         70.81         1.99 o
   0   3   1       3822.02       3808.97        83.34 o
   1   3   1      11578.66      11141.32       284.72 o
   2   3   1       4472.27       4375.28        95.77 o
   3   3   1        179.91        187.90         4.81 o
   4   3   1       1652.45       1573.15        32.13 o
   5   3   1          0.12          2.54         1.82 o
   6   3   1          3.18          7.62         2.42 o
   7   3   1        125.34        155.30         7.19 o
   8   3   1        291.65        250.36        14.93 o
   9   3   1          5.79          9.07         5.22 o
  10   3   1          1.11          8.64         6.78 o
  11   3   1          5.23         19.20         9.52 o
 -10   4   1          2.51         -0.14         9.08 o
  -9   4   1         53.63         61.87         7.00 o
  -8   4   1         82.76         76.30         6.19 o
  -7   4   1         58.26         63.49         4.75 o
  -6   4   1         45.70         47.40         3.24 o
  -5   4   1        279.47        321.26         8.13 o
  -4   4   1       1214.00       1288.69        26.81 o
  -3   4   1         15.36         23.33         1.60 o
  -2   4   1       4347.83       4627.52        92.74 o
  -1   4   1        158.85        145.68         3.56 o
   0   4   1        244.93        243.04         5.35 o
   1   4   1        227.22        214.77         4.80 o
   2   4   1       1200.91       1124.74        22.97 o
   3   4   1         28.55         26.45         1.41 o
   4   4   1        258.50        226.56         5.49 o
   5   4   1        798.72        788.23        17.25 o
   6   4   1          0.35          1.63         2.20 o
   7   4   1        144.49        150.18         7.16 o
   8   4   1          4.43          7.06         3.91 o
   9   4   1          0.82          3.36         5.96 o
  10   4   1          2.30         -3.60         6.41 o
  11   4   1         87.99         87.43        16.17 o
  -9   5   1         17.35         10.85         6.94 o
  -8   5   1          6.06         -0.32         4.49 o
  -7   5   1         23.60         19.72         3.50 o
  -6   5   1          0.61         -0.76         2.42 o
  -5   5   1         24.11         22.34         2.52 o
  -4   5   1         76.24         86.77         3.58 o
  -3   5   1        467.88        569.54        12.54 o
  -2   5   1       3518.60       3808.13        76.57 o
  -1   5   1        749.13        734.04        15.37 o
   0   5   1        914.08        916.53        20.71 o
   1   5   1        532.36        471.60        10.92 o
   2   5   1         10.17         10.69         1.12 o
   3   5   1         45.01         42.97         1.92 o
   4   5   1         16.19         15.30         1.41 o
   5   5   1         86.53         96.32         3.40 o
   6   5   1         74.29         59.05         3.73 o
   7   5   1        102.90        104.52         6.23 o
   8   5   1         22.36         13.03         8.18 o
   9   5   1       1388.16       1494.42        79.14 o
  10   5   1        267.64        274.10        17.08 o
  11   5   1         58.38         46.11         9.25 o
  -9   6   1         41.14         68.29         9.81 o
  -8   6   1          6.58         10.01         4.46 o
  -7   6   1        378.85        391.25        11.99 o
  -6   6   1        229.65        241.49         7.59 o
  -5   6   1        674.09        705.76        18.18 o
  -4   6   1        221.09        213.57         6.55 o
  -3   6   1         68.71         80.99         3.20 o
  -2   6   1       1283.95       1307.97        27.04 o
  -1   6   1         26.09         30.18         2.15 o
   0   6   1        823.11        827.64        24.61 o
   1   6   1         78.34         75.94         2.36 o
   2   6   1          0.04         -0.84         0.84 o
   3   6   1        264.63        254.17         6.14 o
   4   6   1        130.56        100.91         3.41 o
   5   6   1          0.57         -1.30         1.61 o
   6   6   1        107.47        107.24         4.46 o
   7   6   1          6.61          4.45         3.12 o
   8   6   1         90.80        114.77         9.53 o
   9   6   1         92.17         89.23        11.47 o
  10   6   1         19.61         26.10         7.11 o
  11   6   1         51.47         37.78         8.87 o
  -8   7   1          5.41          8.74         5.30 o
  -7   7   1        136.28        138.49         8.31 o
  -6   7   1         19.97         19.33         3.77 o
  -5   7   1        166.61        163.91         5.89 o
  -4   7   1        310.78        307.18         8.64 o
  -3   7   1        205.64        180.82         5.19 o
  -2   7   1       1097.38       1143.20        23.91 o
  -1   7   1         12.98         22.32         1.54 o
   0   7   1        279.73        285.29         6.68 o
   1   7   1        104.73        108.83         3.54 o
   2   7   1       1417.63       1434.83        29.52 o
   3   7   1        911.72        964.07        20.27 o
   4   7   1         16.30         15.41         1.64 o
   5   7   1        721.30        735.32        16.11 o
   6   7   1        407.05        442.15        10.59 o
   7   7   1         38.45         43.18         3.29 o
   8   7   1         46.70         60.79         8.95 o
   9   7   1         29.76         18.35         7.34 o
  10   7   1         41.37         32.34         7.16 o
  -8   8   1          0.77         -6.08         6.08 o
  -7   8   1         48.17         31.20         8.38 o
  -6   8   1         95.93         89.55         6.36 o
  -5   8   1          7.00          6.46         2.70 o
  -4   8   1          2.93          0.05         2.01 o
  -3   8   1        221.31        200.57         6.72 o
  -2   8   1        114.55        108.18         4.34 o
  -1   8   1         79.93         89.93         3.25 o
   0   8   1         68.18         85.19         2.98 o
   1   8   1         98.87         94.70         4.46 o
   2   8   1        653.75        673.38        14.54 o
   3   8   1          0.00         -0.10         1.23 o
   4   8   1         92.06        104.35         3.82 o
   5   8   1         67.43         68.92         3.47 o
   6   8   1         13.74          7.88         2.11 o
   7   8   1          0.58          3.71         2.41 o
   8   8   1         49.88         41.68         5.16 o
   9   8   1          2.01          2.29         7.11 o
  10   8   1        109.54         86.88         9.53 o
  -7   9   1          7.96         10.97         5.47 o
  -6   9   1         85.78         76.70         6.10 o
  -5   9   1          0.03         -2.05         2.88 o
  -4   9   1         81.91         81.62         4.22 o
  -3   9   1        156.45        160.74         5.27 o
  -2   9   1        374.73        350.65         8.63 o
  -1   9   1          0.50          0.54         1.85 o
   0   9   1         48.22         44.97         2.96 o
   1   9   1         66.81         66.09         2.89 o
   2   9   1        337.17        338.12         8.14 o
   3   9   1          8.48          3.26         1.45 o
   4   9   1         42.21         33.37         2.75 o
   5   9   1        543.67        543.36        12.67 o
   6   9   1        328.01        324.20         8.79 o
   7   9   1         49.81         41.65         3.50 o
   8   9   1         84.29         88.08         6.60 o
   9   9   1         11.99          8.71         5.84 o
  10   9   1          2.96         13.99         7.00 o
  -7  10   1          4.36         11.48         8.07 o
  -6  10   1         29.39         16.70        17.66 o
  -4  10   1        823.83        861.04        24.86 o
  -3  10   1          6.92          7.56         2.34 o
  -2  10   1         67.35         73.90         3.73 o
  -1  10   1        111.74        116.07         5.63 o
   0  10   1        308.20        323.93         8.05 o
   1  10   1          6.23          3.41         1.60 o
   2  10   1       1025.96        992.39        21.20 o
   3  10   1        112.58         98.38         4.00 o
   4  10   1         82.69         83.49         3.86 o
   5  10   1        195.25        187.03         6.18 o
   6  10   1          9.75          8.00         2.65 o
   7  10   1         48.66         41.86         3.94 o
   8  10   1          1.72          3.04         3.72 o
   9  10   1          0.02          0.80         5.90 o
  10  10   1         34.25         45.49         8.26 o
  -6  11   1          9.21         31.36         8.27 o
  -5  11   1         14.54          4.52         7.21 o
  -4  11   1          7.41         18.71         3.81 o
  -3  11   1        176.90        187.07         8.60 o
  -2  11   1         79.18         86.23         6.24 o
  -1  11   1        147.03        127.70         6.31 o
   0  11   1          3.77          3.98         1.90 o
   1  11   1         97.61        113.93         4.87 o
   2  11   1          0.15         -1.70         2.08 o
   3  11   1          0.32         -1.85         1.85 o
   4  11   1        255.57        263.98         8.17 o
   5  11   1          0.39          1.31         2.38 o
   6  11   1        910.54        907.19        22.18 o
   7  11   1         18.86         24.86         4.14 o
   8  11   1         58.74         78.57         8.32 o
   9  11   1         72.50         72.31         8.87 o
  -5  12   1         79.99        105.06        14.91 o
  -3  12   1          0.12          0.96         3.05 o
  -2  12   1        169.83        175.85         7.91 o
  -1  12   1         95.82        103.38         5.45 o
   0  12   1         40.21         39.27         3.30 o
   1  12   1        242.00        244.73         9.60 o
   2  12   1        175.87        156.67         6.34 o
   3  12   1        154.95        151.02         6.20 o
   4  12   1         89.52         89.97         4.56 o
   5  12   1        345.48        327.13        10.04 o
   6  12   1        232.19        235.82         8.65 o
   7  12   1        137.02        119.03         8.11 o
   8  12   1         46.78         55.77         7.37 o
   9  12   1         15.18         17.65         7.49 o
  -4  13   1         11.84         23.41        10.78 o
  -3  13   1         45.77         47.43         6.34 o
  -2  13   1          3.62          5.63         4.02 o
  -1  13   1        672.19        794.98        31.45 o
   0  13   1        182.71        175.50         7.41 o
   1  13   1        290.21        288.26        11.36 o
   2  13   1        375.75        411.88        11.39 o
   3  13   1          2.62          3.84         4.29 o
   4  13   1       1164.93       1238.98        32.69 o
   5  13   1        354.85        357.68        13.99 o
   6  13   1        229.56        212.17         8.82 o
   7  13   1        236.49        225.16        12.19 o
   8  13   1         38.32         48.31         7.87 o
  -3  14   1          0.28         11.42         7.25 o
  -2  14   1          5.44         -0.24         4.56 o
  -1  14   1         10.20          2.13         3.80 o
   0  14   1         78.78         80.02         5.49 o
   1  14   1          0.10          1.92         3.16 o
   2  14   1        115.41        123.26         6.30 o
   3  14   1        369.02        383.33        12.50 o
   4  14   1        252.76        242.61        10.67 o
   5  14   1         23.57         34.61         4.44 o
   6  14   1        236.65        294.12        13.03 o
   7  14   1          6.02          6.88         6.22 o
  -2  15   1         25.05          9.95        22.71 o
   0  15   1         57.77         67.44        14.22 o
   1  15   1         27.18         21.88        11.32 o
   2  15   1         38.37         42.76         6.58 o
   3  15   1         84.46        118.90        12.16 o
   4  15   1        238.35        261.45        43.58 o
   5  15   1         83.79         69.26         6.40 o
   6  15   1         30.02         39.59         6.29 o
   1  16   1        180.01        236.35        40.72 o
   2  16   1         51.16         78.48        12.50 o
   3  16   1          2.24         12.90         5.49 o
   4  16   1          3.16          5.73        12.85 o
  -5 -15   2         46.36         46.99         6.45 o
  -4 -15   2         31.30         14.70         5.24 o
  -3 -15   2          8.92         -3.97         6.15 o
  -2 -15   2        173.54        185.96        13.26 o
  -1 -15   2         15.27         15.25         6.35 o
   0 -15   2         41.07         33.10         7.59 o
   1 -15   2         50.26         58.74         8.87 o
  -6 -14   2         16.31         17.58         5.50 o
  -5 -14   2        102.12        119.01        20.19 o
  -4 -14   2        197.29        234.20        13.02 o
  -3 -14   2        315.86        341.97        12.29 o
  -2 -14   2          1.13          0.46         3.63 o
  -1 -14   2          0.36         -1.21         3.97 o
   0 -14   2        116.37        115.44        10.58 o
   1 -14   2        187.87        147.77        12.74 o
   2 -14   2        191.80        203.23        20.64 o
   3 -14   2         17.28          6.76         8.03 o
  -7 -13   2          3.38          1.86         7.20 o
  -6 -13   2          7.59          3.39         7.35 o
  -5 -13   2        207.37        185.89        11.63 o
  -4 -13   2        608.28        585.72        17.66 o
  -3 -13   2          3.19         -0.07         3.22 o
  -2 -13   2        239.84        245.58         9.37 o
  -1 -13   2        776.84        719.83        28.99 o
   0 -13   2         50.32         42.07         4.47 o
   1 -13   2         70.35         65.60        10.78 o
   2 -13   2         40.38         43.92         6.88 o
   3 -13   2        177.76        204.52        14.20 o
   4 -13   2          0.98         -3.32         9.98 o
  -8 -12   2          3.81          9.67        10.32 o
  -7 -12   2        371.93        402.85        19.63 o
  -6 -12   2          2.48          2.21         4.04 o
  -5 -12   2         25.77         23.66         5.10 o
  -4 -12   2        351.00        357.20        10.30 o
  -3 -12   2        538.85        537.39        15.79 o
  -2 -12   2        104.92        114.24         6.07 o
  -1 -12   2          0.20         -2.77         2.77 o
   0 -12   2         96.93         99.61         4.93 o
   1 -12   2        216.31        211.80         9.18 o
   2 -12   2          0.00          1.56         4.79 o
   3 -12   2          0.32         -2.38         5.13 o
   4 -12   2         31.69         48.23         9.26 o
   5 -12   2         60.89         61.26         8.51 o
  -9 -11   2         50.21         43.84         8.87 o
  -8 -11   2        113.70        137.88        11.92 o
  -7 -11   2         30.99         28.74         5.62 o
  -6 -11   2         61.13         60.94         4.89 o
  -5 -11   2        440.82        468.96        12.30 o
  -4 -11   2         36.13         36.04         3.34 o
  -3 -11   2        384.80        378.65        10.06 o
  -2 -11   2         85.41         79.73         4.16 o
  -1 -11   2        128.51        117.19         8.10 o
   0 -11   2        297.20        281.22        14.50 o
   1 -11   2         99.18         88.31         4.57 o
   2 -11   2          0.14         -3.52         3.52 o
   3 -11   2        451.36        488.29        21.83 o
   4 -11   2        199.10        176.44        12.38 o
   5 -11   2        130.53        150.24        18.58 o
   6 -11   2        170.75        192.33        32.92 o
  -9 -10   2        389.73        416.76        22.71 o
  -8 -10   2         45.21         33.11         6.88 o
  -7 -10   2        718.81        732.60        37.46 o
  -6 -10   2          0.55          4.81         3.10 o
  -5 -10   2         25.06         20.49         2.95 o
  -4 -10   2        513.61        489.72        11.99 o
  -3 -10   2        215.84        218.49         6.69 o
  -2 -10   2         30.84         35.58         2.59 o
  -1 -10   2        759.82        761.07        18.58 o
   0 -10   2          2.10          3.95         1.69 o
   1 -10   2          3.36          2.39         2.36 o
   2 -10   2         15.65         11.48         2.82 o
   3 -10   2        109.45        100.21         7.23 o
   4 -10   2         29.41          9.76        10.21 o
   5 -10   2        120.29        119.93        10.83 o
   6 -10   2        187.64        209.60        23.74 o
   7 -10   2         86.84         89.85        10.46 o
  -9  -9   2         11.67         29.91         7.21 o
  -8  -9   2        205.14        233.58        14.54 o
  -7  -9   2         45.58         33.70         4.95 o
  -6  -9   2          1.40          1.54         2.94 o
  -5  -9   2          0.22          0.46         2.21 o
  -4  -9   2        393.91        399.26        10.00 o
  -3  -9   2         54.48         48.25         2.99 o
  -2  -9   2        112.81        117.13         4.33 o
  -1  -9   2        315.31        308.07         8.58 o
   0  -9   2        416.81        408.35         9.72 o
   1  -9   2        287.53        285.50         7.19 o
   2  -9   2        413.79        410.29         9.62 o
   3  -9   2        199.17        206.06        17.91 o
   4  -9   2         82.30         86.02         6.52 o
   5  -9   2          0.91         -0.71         2.02 o
   6  -9   2         23.85         21.10         3.77 o
   7  -9   2         44.25         64.01         8.59 o
   8  -9   2         33.17         28.38        11.81 o
 -10  -8   2         70.66         77.77        13.42 o
  -9  -8   2        305.80        285.39        16.92 o
  -8  -8   2          3.62         -0.74         2.23 o
  -7  -8   2        420.65        430.99        18.06 o
  -6  -8   2         36.73         38.31         3.03 o
  -5  -8   2         35.88         31.18         2.63 o
  -4  -8   2        209.19        214.55         6.31 o
  -3  -8   2         50.02         36.65         2.44 o
  -2  -8   2         95.12         75.86         3.33 o
  -1  -8   2        608.18        681.53        17.62 o
   0  -8   2        580.19        608.40        14.81 o
   1  -8   2         10.77          7.60         1.35 o
   2  -8   2        233.49        248.70         6.25 o
   3  -8   2        763.87        778.48        59.43 o
   4  -8   2       1707.55       1755.81        36.47 o
   5  -8   2        438.97        453.16        12.08 o
   6  -8   2        214.92        203.51         9.03 o
   7  -8   2         41.51         48.73         6.14 o
   8  -8   2         74.21         86.95         9.39 o
 -10  -7   2        396.33        394.76        21.68 o
  -9  -7   2          0.44          0.62         5.94 o
  -8  -7   2        521.25        515.92        23.11 o
  -7  -7   2          6.02          5.26         2.30 o
  -6  -7   2        232.98        256.66         9.61 o
  -5  -7   2         11.19          7.21         1.91 o
  -4  -7   2        382.98        388.68         9.45 o
  -3  -7   2         62.03         70.67         3.17 o
  -2  -7   2        566.32        625.81        13.81 o
  -1  -7   2       2728.80       2906.92        64.68 o
   0  -7   2       2897.40       2963.21        60.03 o
   1  -7   2          3.58          1.69         0.95 o
   2  -7   2         20.70         15.97         2.41 o
   3  -7   2        487.11        539.38        23.00 o
   4  -7   2        167.93        188.72         7.34 o
   5  -7   2        304.77        321.92         8.44 o
   6  -7   2        528.34        505.57        14.97 o
   7  -7   2        207.18        206.35        10.77 o
   8  -7   2          0.00          1.50         4.74 o
   9  -7   2          4.01         10.32         7.69 o
 -10  -6   2        229.27        251.54        24.09 o
  -9  -6   2          9.45         -4.13         6.88 o
  -7  -6   2         45.65         46.84         5.98 o
  -6  -6   2         20.77         23.29         4.30 o
  -5  -6   2        600.30        615.78        13.89 o
  -4  -6   2        142.78        167.52         5.06 o
  -3  -6   2          0.13          2.21         1.29 o
  -2  -6   2          4.62          6.98         1.30 o
  -1  -6   2         22.49         18.66         1.47 o
   0  -6   2        523.63        519.60        11.34 o
   1  -6   2         61.79         58.82         2.15 o
   2  -6   2       1958.76       2075.45        66.95 o
   3  -6   2          7.78          5.09         1.49 o
   4  -6   2        806.89        805.66        19.82 o
   5  -6   2        403.73        403.08        11.03 o
   6  -6   2       1258.53       1221.34        28.80 o
   7  -6   2        105.55         90.97         5.51 o
   8  -6   2        261.86        292.82        11.84 o
   9  -6   2        245.68        272.62        16.39 o
 -10  -5   2         41.90         42.35         8.09 o
  -9  -5   2          1.65         16.29         7.11 o
  -8  -5   2         37.48         39.91         7.80 o
  -7  -5   2          0.79         -3.10         3.10 o
  -6  -5   2         22.63         23.45         1.92 o
  -5  -5   2         37.47         46.30         2.62 o
  -4  -5   2        132.56        134.11         4.23 o
  -3  -5   2       1221.83       1195.70        25.07 o
  -2  -5   2          7.02          2.79         1.06 o
  -1  -5   2         84.19         78.68         2.64 o
   0  -5   2        184.58        207.52         5.00 o
   1  -5   2        177.76        184.31         4.47 o
   2  -5   2         19.89         24.24         2.15 o
   3  -5   2         89.74        116.71         3.46 o
   4  -5   2         15.19         19.50         1.61 o
   5  -5   2         35.36         33.12         2.44 o
   6  -5   2        692.19        686.32        15.64 o
   7  -5   2        346.72        377.68        17.48 o
   8  -5   2        552.59        597.42        19.37 o
   9  -5   2        142.66        167.27        10.30 o
 -10  -4   2         64.48         69.24         9.40 o
  -9  -4   2        220.99        273.03        31.54 o
  -8  -4   2        121.64        155.52        14.68 o
  -7  -4   2        152.28        158.33         9.16 o
  -6  -4   2         69.21         84.93         5.08 o
  -5  -4   2        528.18        536.12        12.03 o
  -4  -4   2       1100.25       1173.61        24.51 o
  -3  -4   2        793.16        841.59        17.79 o
  -2  -4   2        302.60        276.70         6.47 o
  -1  -4   2       1256.91       1270.81        29.84 o
   0  -4   2         18.67         20.28         1.33 o
   1  -4   2        831.80        784.87        20.43 o
   2  -4   2       1880.91       1954.29        78.53 o
   3  -4   2       1360.34       1482.77        32.53 o
   4  -4   2        274.70        260.53         6.53 o
   5  -4   2         47.62         54.88         3.05 o
   6  -4   2        167.55        159.28         5.53 o
   7  -4   2         18.26         29.26         4.42 o
   8  -4   2         16.05         13.24         4.17 o
   9  -4   2          0.00          0.05         4.08 o
  10  -4   2         99.59        119.74        16.74 o
 -10  -3   2         29.52         31.76         8.32 o
  -9  -3   2         25.99         20.64         8.72 o
  -8  -3   2         48.55         11.59         8.37 o
  -7  -3   2       1972.88       2062.68        61.58 o
  -6  -3   2        277.31        268.76         9.25 o
  -5  -3   2        276.85        291.75         6.98 o
  -4  -3   2         48.39         39.18         2.02 o
  -3  -3   2         70.95         57.74         2.37 o
  -2  -3   2       7501.52       7645.46       167.43 o
  -1  -3   2       1991.38       1974.65        39.85 o
   0  -3   2        210.13        231.00         6.93 o
   1  -3   2        223.34        220.01         6.42 o
   2  -3   2        778.60        781.29        20.64 o
   3  -3   2        148.55        175.30         4.47 o
   4  -3   2         20.70          9.83         1.40 o
   5  -3   2        312.22        319.56         7.91 o
   6  -3   2          2.32          3.46         2.28 o
   7  -3   2          0.18          1.43         2.64 o
   8  -3   2        506.78        487.85        14.97 o
   9  -3   2          0.04         -0.38         4.15 o
  10  -3   2          8.24          7.39         7.37 o
 -10  -2   2         83.45         81.52        10.28 o
  -7  -2   2         31.73         39.64         4.94 o
  -6  -2   2          1.75          2.46         2.45 o
  -5  -2   2         29.59         25.08         2.25 o
  -4  -2   2       5201.59       5604.16       112.26 o
  -3  -2   2        994.28        912.58        19.07 o
  -2  -2   2         28.07         40.62         1.68 o
  -1  -2   2      13406.51      13047.78       260.41 o
   0  -2   2          5.72          8.24         0.61 o
   1  -2   2       1893.48       1876.15        46.53 o
   2  -2   2       1365.63       1284.35        26.12 o
   3  -2   2        439.98        378.80         8.43 o
   4  -2   2        548.31        539.62        18.45 o
   5  -2   2        305.98        311.97         8.38 o
   6  -2   2         23.92         28.38         2.35 o
   7  -2   2         94.28         95.47         4.71 o
   8  -2   2         20.74         22.55         3.40 o
   9  -2   2         91.66         91.49         6.03 o
  10  -2   2        131.73        150.26        13.05 o
 -10  -1   2          1.91         -4.27         7.22 o
  -7  -1   2        825.00        849.54        27.63 o
  -6  -1   2       2074.68       2191.82        44.96 o
  -5  -1   2        386.58        390.82        10.03 o
  -4  -1   2       2606.98       2803.46        56.78 o
  -3  -1   2       1551.97       1563.00        31.90 o
  -2  -1   2       1921.85       1887.61        42.02 o
  -1  -1   2        330.94        302.64         6.61 o
   0  -1   2        162.96        137.55         3.30 o
   1  -1   2       2046.78       1991.29        39.97 o
   2  -1   2       1499.22       1502.20        36.61 o
   3  -1   2        138.53        140.25         4.52 o
   4  -1   2       1293.51       1291.28        29.24 o
   5  -1   2         54.66         46.90         3.23 o
   6  -1   2        464.44        528.82        12.10 o
   7  -1   2         25.47         29.87         2.79 o
   8  -1   2         19.10         16.62         3.15 o
   9  -1   2         20.15         28.72         3.78 o
  10  -1   2          0.53          5.16         6.99 o
  11  -1   2          0.74         -8.35         8.35 o
 -10   0   2          1.07          5.55        15.25 o
  -8   0   2         14.68          4.36         7.80 o
  -7   0   2        142.79        149.59         5.23 o
  -6   0   2         32.90         35.86         2.29 o
  -5   0   2        116.27        113.92         3.80 o
  -4   0   2        593.08        537.78        11.80 o
  -3   0   2       2346.60       2417.72        48.94 o
  -2   0   2       7839.70       8036.64       160.46 o
  -1   0   2         24.54         17.54         0.95 o
   0   0   2      11323.75      10066.62       238.03 o
   1   0   2        159.72        130.51         2.97 o
   2   0   2        340.45        311.69         6.74 o
   3   0   2       2529.16       2566.58        75.91 o
   4   0   2        361.31        355.39         8.07 o
   5   0   2        188.69        221.14         6.07 o
   6   0   2         49.05         47.98         3.01 o
   7   0   2        128.42        144.73         5.99 o
   8   0   2        161.25        163.11         6.51 o
   9   0   2         19.11         12.88         6.32 o
  10   0   2        108.65        107.08        11.53 o
  11   0   2          9.40         13.65         8.09 o
 -10   1   2          2.46         -7.84         7.84 o
  -9   1   2          2.65          1.69         3.79 o
  -8   1   2        280.26        232.51        14.56 o
  -7   1   2        104.76        105.82         4.73 o
  -6   1   2        768.33        724.43        16.13 o
  -5   1   2        161.24        145.51         6.89 o
  -4   1   2          7.56         16.37         1.45 o
  -3   1   2        412.57        347.33         8.68 o
  -2   1   2       9738.77      10558.97       213.48 o
  -1   1   2         24.93         26.09         1.14 o
   0   1   2       2773.54       2689.71        53.97 o
   1   1   2       2980.38       3047.98        89.86 o
   2   1   2          8.66          6.95         1.06 o
   3   1   2        551.54        527.95        11.19 o
   4   1   2        994.10       1043.98        23.69 o
   5   1   2        508.22        511.59        11.30 o
   6   1   2        327.26        344.63         8.23 o
   7   1   2        159.48        149.83         4.65 o
   8   1   2         12.74         14.28         4.22 o
  10   1   2          6.00          7.80         8.72 o
  11   1   2          2.48          3.34         8.49 o
 -10   2   2         22.03         21.09         8.58 o
  -9   2   2          3.22         -5.51         5.51 o
  -8   2   2        265.30        284.03        11.81 o
  -7   2   2        924.79        919.67        22.42 o
  -6   2   2        120.69        100.29         4.30 o
  -5   2   2       1278.46       1360.12        28.50 o
  -4   2   2        556.48        569.88        13.41 o
  -3   2   2         53.81         63.17         2.45 o
  -2   2   2      14290.80      14896.50       365.00 o
  -1   2   2       3073.06       3202.64        64.11 o
   0   2   2         88.35         83.84         3.64 o
   1   2   2       8495.90       8651.34       261.40 o
   2   2   2      10003.73       9407.64       187.49 o
   3   2   2        184.72        188.60         4.51 o
   4   2   2         21.40         32.28         1.72 o
   5   2   2          0.13         -0.77         0.92 o
   6   2   2          8.17          8.46         0.83 o
   7   2   2        890.89        957.67        25.91 o
   8   2   2        236.46        239.39        14.20 o
  10   2   2        120.36        133.73        17.66 o
  11   2   2        112.88        106.66        11.00 o
 -10   3   2          3.99         -1.28         8.30 o
  -9   3   2        100.42         85.20         7.44 o
  -8   3   2          3.59          3.18         4.34 o
  -7   3   2        808.61        870.19        42.82 o
  -6   3   2        134.91        127.70         5.03 o
  -5   3   2         16.48         14.19         2.02 o
  -4   3   2        297.56        346.86         8.28 o
  -3   3   2      12171.33      12547.38       340.52 o
  -2   3   2       1304.25       1353.73        27.72 o
  -1   3   2      11342.97      11574.98       230.21 o
   0   3   2       2043.63       1970.74        40.79 o
   1   3   2       4438.30       4970.42       121.60 o
   2   3   2        783.47        739.30        15.25 o
   3   3   2          0.90          1.20         0.72 o
   4   3   2          8.47          4.55         0.98 o
   5   3   2          8.38         12.48         1.28 o
   6   3   2          6.90          2.44         2.14 o
   7   3   2        632.45        625.30        17.93 o
   8   3   2         38.67         33.09         4.39 o
   9   3   2        134.16        128.90        10.45 o
  10   3   2        146.18        134.23        20.64 o
  11   3   2          5.68          8.27         8.23 o
  -9   4   2        116.15        135.67        10.48 o
  -8   4   2          9.31          3.49         4.82 o
  -7   4   2        680.79        643.04        18.80 o
  -6   4   2        106.38        106.70         5.01 o
  -5   4   2        203.06        214.96         6.28 o
  -4   4   2       1913.97       1833.28        41.42 o
  -3   4   2        241.66        296.34         7.07 o
  -2   4   2       1075.14       1034.11        21.47 o
  -1   4   2         64.81         68.71         2.33 o
   0   4   2        270.38        285.08         6.24 o
   1   4   2       1385.79       1466.45        36.21 o
   2   4   2        195.42        194.92         4.55 o
   3   4   2        275.44        281.26         6.44 o
   4   4   2       1983.03       1990.21        44.37 o
   5   4   2        176.79        168.86         5.86 o
   6   4   2        825.68        812.37        17.35 o
   7   4   2        455.34        420.50        18.64 o
   8   4   2       2270.83       2148.90        63.91 o
   9   4   2         10.79          5.61         5.25 o
  10   4   2          0.03          1.42         6.64 o
  11   4   2        156.74        157.26        13.21 o
  -9   5   2        305.94        362.39        16.66 o
  -8   5   2          0.19          3.10         4.62 o
  -7   5   2         35.59         32.63         4.02 o
  -6   5   2        356.98        381.50        10.05 o
  -5   5   2          5.34          6.23         2.09 o
  -4   5   2        606.22        644.84        19.15 o
  -3   5   2        868.07        832.64        19.49 o
  -2   5   2        180.40        187.52         4.84 o
  -1   5   2        266.25        282.17         6.45 o
   0   5   2        121.52        136.15         4.83 o
   1   5   2          9.79         12.02         0.89 o
   2   5   2         22.24         15.89         1.05 o
   3   5   2         44.87         49.28         2.10 o
   4   5   2        385.99        377.80         8.59 o
   5   5   2       1120.10       1077.04        22.62 o
   6   5   2        374.45        379.82         8.99 o
   7   5   2         75.51         66.84         4.65 o
   8   5   2          4.12          4.56         8.12 o
   9   5   2        115.80        117.44        14.22 o
  10   5   2         10.55         22.67         7.38 o
  11   5   2          0.66         -6.53         7.77 o
  -9   6   2          0.21         -4.44         7.10 o
  -8   6   2        236.04        257.92        12.25 o
  -7   6   2         37.94         39.13         4.41 o
  -6   6   2        190.75        181.81         9.90 o
  -5   6   2          0.00         -0.87         2.20 o
  -4   6   2        150.63        163.46         5.26 o
  -3   6   2          3.03          0.86         1.46 o
  -2   6   2         29.37         22.42         1.58 o
  -1   6   2        229.37        199.50         6.26 o
   0   6   2        141.91        165.41         4.70 o
   1   6   2        673.22        648.87        16.91 o
   2   6   2         54.32         35.06         1.67 o
   3   6   2        293.89        262.04         6.78 o
   4   6   2       1145.48       1171.57        24.38 o
   5   6   2        812.37        816.52        19.07 o
   6   6   2        179.23        164.66         7.34 o
   7   6   2         78.93         78.35         4.21 o
   8   6   2        117.07        122.79         9.53 o
   9   6   2         34.67         40.83         9.40 o
  10   6   2          1.03          6.52         6.56 o
  11   6   2         29.70         33.67        12.39 o
  -8   7   2         30.32         39.92         7.15 o
  -7   7   2         82.43         85.75         6.68 o
  -6   7   2          0.87          5.82         3.15 o
  -5   7   2          3.14         10.52         2.66 o
  -4   7   2       1277.06       1231.87        26.22 o
  -3   7   2        529.38        562.49        12.70 o
  -2   7   2        817.83        815.75        17.51 o
  -1   7   2         17.18         16.74         1.41 o
   0   7   2          0.01          0.55         1.11 o
   1   7   2          5.94          5.25         0.98 o
   2   7   2        388.79        442.50        10.85 o
   3   7   2         94.45         86.62         3.00 o
   4   7   2        499.86        469.83        10.66 o
   5   7   2        388.86        389.77         9.29 o
   6   7   2         17.08         16.30         2.12 o
   7   7   2          0.39         -0.56         2.36 o
   8   7   2        822.11        817.20        70.65 o
   9   7   2          0.18         -6.65         6.65 o
  10   7   2         53.38         44.12         7.51 o
  11   7   2          0.02         -7.36         7.80 o
  -8   8   2         19.15         34.04        12.68 o
  -7   8   2         28.00         23.34         9.53 o
  -6   8   2         43.55         36.74         4.59 o
  -5   8   2         13.94          6.05         2.78 o
  -4   8   2        183.03        191.12         6.19 o
  -3   8   2        154.07        135.40         4.78 o
  -2   8   2        152.05        135.75         4.40 o
  -1   8   2         32.63         30.15         2.31 o
   0   8   2        186.26        181.14         5.18 o
   1   8   2        958.28       1032.65        21.64 o
   2   8   2         41.70         42.68         2.10 o
   3   8   2        432.70        444.83        10.10 o
   4   8   2         12.74          8.36         1.59 o
   5   8   2        734.57        720.64        15.94 o
   6   8   2         14.34         12.33         2.17 o
   7   8   2          4.28          2.13         2.29 o
   8   8   2         25.27         21.40         3.87 o
   9   8   2         20.42         13.30         6.88 o
  10   8   2        258.37        274.29        16.78 o
  -7   9   2        131.43        172.53        14.48 o
  -6   9   2          0.00         -4.01         4.01 o
  -5   9   2        192.44        198.84         7.71 o
  -4   9   2        175.46        161.56         6.18 o
  -3   9   2        120.68        114.69         4.70 o
  -2   9   2         18.85         17.99         2.24 o
  -1   9   2          4.29          8.30         1.61 o
   0   9   2        222.76        223.09         5.84 o
   1   9   2       1335.73       1366.94        28.43 o
   2   9   2          1.16          1.29         1.36 o
   3   9   2         32.22         34.78         2.26 o
   4   9   2         57.79         58.74         3.28 o
   5   9   2          0.26         -0.25         1.91 o
   6   9   2         54.19         55.85         3.35 o
   7   9   2        255.81        248.75         8.17 o
   8   9   2         20.44         13.68         3.33 o
   9   9   2         13.91          4.45         5.95 o
  10   9   2        211.36        240.27        16.04 o
  -6  10   2         10.90          2.38         7.39 o
  -5  10   2         24.08         17.28         8.34 o
  -4  10   2        426.44        391.33        14.27 o
  -3  10   2        733.19        726.94        20.10 o
  -2  10   2         24.06         25.13         2.44 o
  -1  10   2         23.72         20.44         2.21 o
   0  10   2        311.54        311.02         7.83 o
   1  10   2        128.51        143.61         4.55 o
   2  10   2          5.33          0.02         1.48 o
   3  10   2        111.65        106.33         4.05 o
   4  10   2          1.36          3.40         1.81 o
   5  10   2         65.90         64.99         3.61 o
   6  10   2         16.72         17.20         2.82 o
   7  10   2        289.21        313.05         9.79 o
   8  10   2          6.07          0.70         3.72 o
   9  10   2         54.85         60.81         9.40 o
  10  10   2          4.37         -0.23         6.82 o
  -6  11   2         69.81         74.78        14.45 o
  -5  11   2          5.77          8.86         5.07 o
  -4  11   2        124.31        140.43         9.37 o
  -3  11   2         11.16         13.26         2.94 o
  -2  11   2         36.75         31.14         2.92 o
  -1  11   2        314.46        314.31        11.62 o
   0  11   2          1.26          0.43         1.93 o
   1  11   2          0.51         -1.71         1.71 o
   2  11   2        534.74        552.83        12.82 o
   3  11   2         24.81         25.61         2.32 o
   4  11   2          0.23          2.53         2.10 o
   5  11   2        284.03        302.02         8.44 o
   6  11   2        144.58        152.65         7.92 o
   7  11   2        204.37        205.67         8.06 o
   8  11   2          1.13          1.10         4.30 o
   9  11   2         54.69         59.48         8.02 o
  -5  12   2         32.17         41.37        11.81 o
  -4  12   2         46.64         30.37        11.89 o
  -3  12   2        221.94        237.46         9.63 o
  -2  12   2         19.61         23.77         3.15 o
  -1  12   2        147.58        155.14         6.48 o
   0  12   2         35.30         34.47         3.77 o
   1  12   2        163.90        173.11         6.58 o
   2  12   2         48.30         49.33         3.39 o
   3  12   2         49.73         53.75         3.97 o
   4  12   2        455.01        487.74        12.09 o
   5  12   2          6.00          4.26         2.79 o
   6  12   2         50.94         34.48         3.74 o
   7  12   2         95.60         82.87         5.59 o
   8  12   2          0.81          5.82         5.16 o
   9  12   2         70.33         63.06         8.48 o
  -4  13   2         15.40          7.53         7.44 o
  -3  13   2         37.64         43.66        14.90 o
  -2  13   2          0.56          5.46         3.30 o
  -1  13   2         52.39         51.49         5.20 o
   0  13   2        197.60        196.59        11.75 o
   1  13   2          3.35          5.54         2.83 o
   2  13   2         63.12         68.23         4.22 o
   3  13   2        340.21        375.59        10.74 o
   4  13   2        425.31        454.45        15.37 o
   5  13   2          3.58          8.79         3.31 o
   6  13   2         46.62         43.85         4.43 o
   7  13   2         96.65         94.68         6.89 o
   8  13   2         23.76         16.51        11.30 o
  -3  14   2         10.97         11.18        12.27 o
  -2  14   2         30.06         12.31         9.88 o
   0  14   2        245.02        260.38        12.10 o
   1  14   2        232.98        294.67        10.06 o
   2  14   2          5.22         -0.11         2.98 o
   3  14   2         12.51         16.80         4.16 o
   4  14   2         60.25         66.14         6.12 o
   5  14   2        419.45        439.24        19.89 o
   6  14   2          0.14          3.89         4.52 o
   7  14   2         82.68        120.67        15.02 o
  -2  15   2        102.36        126.16        18.58 o
  -1  15   2         64.51         -1.15         8.03 o
   0  15   2         62.86          7.11         8.49 o
   2  15   2          7.03         10.53         4.25 o
   3  15   2         41.89         40.12         5.11 o
   4  15   2        233.02        276.81        26.95 o
   5  15   2        157.62        144.62         9.68 o
   6  15   2         38.23         71.03         6.63 o
   1  16   2          0.08         -7.00         7.00 o
   2  16   2          5.20         12.44         7.68 o
   3  16   2         70.16         81.48         9.76 o
   4  16   2         29.65         26.33         7.80 o
  -4 -15   3         68.93         68.58         6.80 o
  -3 -15   3          0.04         -2.71         5.94 o
  -2 -15   3          0.16         -2.13         8.80 o
  -1 -15   3          0.15         -6.42        12.85 o
   0 -15   3         12.55          9.55         6.83 o
   1 -15   3          5.42         -5.79        12.62 o
  -6 -14   3          5.94          7.34         8.00 o
  -5 -14   3        124.37        149.80        25.35 o
  -4 -14   3        479.96        517.20        18.62 o
  -3 -14   3         52.13         55.17         5.29 o
  -2 -14   3         40.38         32.36         6.28 o
  -1 -14   3         94.34         98.56        11.35 o
   0 -14   3        309.00        309.17        16.49 o
   1 -14   3        297.83        315.42        41.52 o
   2 -14   3         28.03         38.82         7.77 o
   3 -14   3         23.58         43.28         8.60 o
  -7 -13   3         48.21         48.44         7.82 o
  -6 -13   3          5.03         -5.78         5.78 o
  -5 -13   3         78.75         80.27         6.54 o
  -4 -13   3         72.90         90.01         8.31 o
  -3 -13   3        184.86        218.84         9.58 o
  -2 -13   3         27.69         25.08         4.52 o
  -1 -13   3        139.38        147.54        11.70 o
   0 -13   3          6.52          5.99         3.04 o
   1 -13   3          0.29         -6.88         6.88 o
   2 -13   3         54.92         67.16         9.75 o
   3 -13   3         45.30         40.60        11.70 o
   4 -13   3         42.22         55.97         9.00 o
  -8 -12   3         23.72         19.62        12.27 o
  -7 -12   3         15.02         26.99         6.83 o
  -6 -12   3          0.08          1.76         4.80 o
  -5 -12   3        686.27        730.39        30.92 o
  -4 -12   3        247.66        257.31        10.94 o
  -3 -12   3        162.04        169.15         7.81 o
  -2 -12   3         25.84         23.84         3.08 o
  -1 -12   3          8.52          6.81         3.20 o
   0 -12   3        303.24        316.93        10.88 o
   2 -12   3        327.41        336.96        23.63 o
   3 -12   3          2.28         -8.49         8.49 o
   4 -12   3        112.23         91.52        15.37 o
   5 -12   3         39.11         56.03        17.43 o
  -8 -11   3         10.55         19.68        16.63 o
  -7 -11   3        104.95        110.87         9.04 o
  -6 -11   3        128.88        130.11         7.21 o
  -5 -11   3        253.28        252.56         9.97 o
  -4 -11   3         39.16         38.10         3.45 o
  -3 -11   3        219.12        220.02         7.37 o
  -2 -11   3        211.16        247.54         7.54 o
  -1 -11   3          0.46         -1.74         2.74 o
   0 -11   3         11.56          8.31         2.21 o
   1 -11   3         46.33         46.23         3.07 o
   2 -11   3         47.90         32.04         5.32 o
   3 -11   3        189.45        214.00        12.95 o
   4 -11   3          6.03          5.43         5.59 o
   5 -11   3         23.35         27.25         7.11 o
   6 -11   3          8.16         27.57         7.93 o
  -9 -10   3         69.49         70.24         9.69 o
  -8 -10   3          4.74         -4.29         4.29 o
  -7 -10   3          1.23         -1.10         5.40 o
  -6 -10   3         53.92         54.33         4.60 o
  -5 -10   3        256.19        253.00         8.17 o
  -4 -10   3        183.77        189.50         6.68 o
  -3 -10   3        209.14        213.64         6.84 o
  -2 -10   3        416.33        448.11        10.99 o
  -1 -10   3       1009.10        942.71        20.56 o
   0 -10   3        324.59        315.63         9.54 o
   1 -10   3         61.64         55.85         3.07 o
   2 -10   3        415.79        385.06        16.71 o
   3 -10   3         24.12         29.76         4.45 o
   4 -10   3          0.86         11.45         6.42 o
   5 -10   3        201.63        196.35        19.73 o
   6 -10   3          0.88          2.31         6.37 o
   7 -10   3         17.35         23.45         8.59 o
  -9  -9   3         43.08         44.81         8.43 o
  -8  -9   3        177.49        168.97        12.95 o
  -7  -9   3        143.02        133.47         9.28 o
  -6  -9   3        270.42        314.30        10.89 o
  -5  -9   3        181.02        191.24         7.51 o
  -4  -9   3         18.64         17.55         2.53 o
  -3  -9   3         14.00         14.37         2.34 o
  -2  -9   3        798.71        826.46        18.20 o
  -1  -9   3        529.08        542.25        12.54 o
   0  -9   3        868.68        925.79        19.94 o
   1  -9   3          1.89          2.73         1.45 o
   2  -9   3        980.09       1008.45        31.42 o
   3  -9   3        344.26        325.34        13.41 o
   4  -9   3         23.83         28.80         6.30 o
   5  -9   3         23.70         22.93         7.45 o
   6  -9   3         39.28         32.80         9.40 o
   7  -9   3          6.30          1.53         7.00 o
   8  -9   3          0.66         -6.19        10.09 o
  -9  -8   3         52.39         56.74         8.02 o
  -7  -8   3         51.76         47.72         5.42 o
  -6  -8   3        219.55        268.09         8.81 o
  -5  -8   3          0.52         -1.31         2.18 o
  -4  -8   3         17.75         21.12         2.41 o
  -3  -8   3          0.01         -0.02         2.91 o
  -2  -8   3         40.92         46.52         2.72 o
  -1  -8   3        475.70        500.65        11.49 o
   0  -8   3       1283.60       1267.27        26.55 o
   1  -8   3          0.21          0.84         1.91 o
   2  -8   3        247.92        231.98         8.42 o
   3  -8   3        957.19        971.25        26.42 o
   4  -8   3        779.47        831.61        23.46 o
   5  -8   3       1271.97       1342.30        52.31 o
   6  -8   3        333.32        307.32        12.01 o
   7  -8   3         29.15         44.79         7.78 o
   8  -8   3         92.69        102.12        10.41 o
 -10  -7   3         27.41         19.68         8.71 o
  -9  -7   3         10.75         14.14        18.35 o
  -8  -7   3        167.79        198.75        13.28 o
  -7  -7   3        151.51        147.89         8.25 o
  -6  -7   3         74.93         75.38         3.97 o
  -5  -7   3        203.28        192.86         6.84 o
  -4  -7   3          0.08          0.11         1.77 o
  -3  -7   3        811.72        869.64        18.92 o
  -2  -7   3          6.86          8.79         1.56 o
  -1  -7   3         47.46         61.83         2.84 o
   0  -7   3       1293.30       1383.58        28.69 o
   1  -7   3         46.64         59.01         2.31 o
   2  -7   3         28.66         30.67         2.91 o
   3  -7   3          0.74          3.30         2.49 o
   4  -7   3         87.81         96.64         5.88 o
   5  -7   3        589.59        543.51        12.61 o
   6  -7   3        766.39        786.09        60.28 o
   7  -7   3          0.50          0.17         3.84 o
   8  -7   3        161.67        150.09        12.90 o
   9  -7   3         22.16         22.75        17.43 o
 -10  -6   3          7.59         11.31         9.52 o
  -9  -6   3        246.95        285.08        17.99 o
  -8  -6   3        318.46        378.48        24.77 o
  -7  -6   3         33.90         27.94         2.55 o
  -6  -6   3          7.80          7.94         2.05 o
  -5  -6   3         13.05         12.19         2.05 o
  -4  -6   3         64.26         57.38         3.09 o
  -3  -6   3         27.78         27.48         2.12 o
  -2  -6   3        209.24        193.98         5.34 o
  -1  -6   3        143.07        159.17         4.46 o
   0  -6   3       2208.16       2400.10        48.72 o
   1  -6   3       3355.63       3669.04        73.89 o
   2  -6   3         11.15         12.74         2.75 o
   3  -6   3         62.93         82.17         4.59 o
   4  -6   3          0.02          2.16         2.38 o
   5  -6   3         67.38         57.41         3.06 o
   6  -6   3        153.73        155.98         6.54 o
   7  -6   3        802.25        737.03        21.55 o
   8  -6   3         23.54         11.71         3.68 o
   9  -6   3          2.28         -1.14         5.20 o
 -10  -5   3         51.86         59.51        14.57 o
  -9  -5   3         44.69         42.89         9.40 o
  -8  -5   3          8.36          8.49         6.88 o
  -6  -5   3        225.40        199.53         6.43 o
  -5  -5   3         64.59         61.42         3.20 o
  -4  -5   3        269.17        274.64         7.78 o
  -3  -5   3         77.53         60.95         2.85 o
  -2  -5   3          6.07          4.82         1.22 o
  -1  -5   3          0.05         -0.18         0.90 o
   0  -5   3        566.85        651.99        15.25 o
   1  -5   3       6279.06       6736.68       165.64 o
   2  -5   3       1001.28        995.77        26.01 o
   3  -5   3         87.03         83.41         4.34 o
   4  -5   3        262.78        266.88         6.72 o
   5  -5   3         43.66         47.14         2.83 o
   6  -5   3          5.44         11.24         2.30 o
   7  -5   3        422.46        422.95        11.94 o
   8  -5   3        292.42        299.06        11.98 o
   9  -5   3        364.30        339.55        17.73 o
 -10  -4   3          6.63         -2.65         7.97 o
  -9  -4   3         44.43         35.85         7.49 o
  -8  -4   3          0.99          3.67         5.51 o
  -6  -4   3        125.28        120.45         5.12 o
  -5  -4   3        173.84        147.71         4.73 o
  -4  -4   3       1733.89       1947.63        40.11 o
  -3  -4   3        451.25        481.31        10.83 o
  -2  -4   3        630.80        617.64        13.36 o
  -1  -4   3        941.64        971.56        21.05 o
   0  -4   3         39.61         31.61         1.58 o
   1  -4   3       1413.73       1420.88        35.51 o
   2  -4   3       1566.26       1648.64        41.71 o
   3  -4   3        644.25        726.47        15.47 o
   4  -4   3        120.54        130.19         3.96 o
   5  -4   3        110.90         96.90         3.77 o
   6  -4   3        611.07        640.27        14.62 o
   7  -4   3          0.81          3.04         2.70 o
   8  -4   3        486.36        433.79        13.98 o
   9  -4   3        444.08        439.24        15.70 o
  10  -4   3         70.25         68.10         8.66 o
 -10  -3   3          0.54          4.51         7.54 o
  -9  -3   3        128.17        143.36        17.66 o
  -8  -3   3        471.95        523.45        34.64 o
  -7  -3   3        173.14         56.89         9.18 o
  -6  -3   3        303.53        334.70         8.19 o
  -5  -3   3        540.73        562.63        12.63 o
  -4  -3   3         96.45        108.16         4.05 o
  -3  -3   3        344.24        373.23         9.51 o
  -2  -3   3        273.39        256.40         6.17 o
  -1  -3   3         14.16         12.36         1.11 o
   0  -3   3       2766.94       3012.58        60.63 o
   1  -3   3        305.06        287.77        10.05 o
   2  -3   3       2003.57       2103.73        52.58 o
   3  -3   3        483.59        444.59        10.70 o
   4  -3   3         10.53         11.10         1.41 o
   5  -3   3        114.44        102.08         3.84 o
   6  -3   3          3.37          4.76         2.01 o
   7  -3   3          1.37          2.61         2.40 o
   8  -3   3        119.62         97.89         6.05 o
   9  -3   3        521.47        521.53        16.45 o
  10  -3   3          2.75          5.50         4.87 o
 -10  -2   3         32.12         30.35         8.42 o
  -9  -2   3         69.03         77.76        13.99 o
  -8  -2   3        661.62        750.76        44.73 o
  -7  -2   3        409.42        377.07        14.96 o
  -6  -2   3        119.85        133.77         4.19 o
  -5  -2   3       1124.13       1205.86        25.37 o
  -4  -2   3        823.60        799.70        17.14 o
  -3  -2   3        117.72        131.50         4.27 o
  -2  -2   3       3003.27       3059.00        61.73 o
  -1  -2   3        734.91        678.69        19.29 o
   0  -2   3        589.45        584.08        13.51 o
   1  -2   3       1835.82       1786.11        36.12 o
   2  -2   3        170.60        167.74         4.60 o
   3  -2   3        376.75        377.47         8.45 o
   4  -2   3          1.44          3.27         1.14 o
   5  -2   3        200.46        184.98         5.25 o
   6  -2   3        788.27        743.35        16.48 o
   7  -2   3        263.53        279.00         9.56 o
   8  -2   3        164.77        159.76         7.57 o
   9  -2   3        200.88        237.98        11.55 o
  10  -2   3        381.99        409.38        18.96 o
 -10  -1   3          0.64         -4.24         7.33 o
  -9  -1   3         29.53         33.95        12.62 o
  -8  -1   3        443.69        351.18        26.38 o
  -7  -1   3        170.73        141.62         6.64 o
  -6  -1   3          1.14          0.10         1.63 o
  -5  -1   3        243.92        232.79         6.16 o
  -4  -1   3         29.59         24.25         1.75 o
  -3  -1   3        765.23        737.64        15.70 o
  -2  -1   3        237.65        178.28         4.47 o
  -1  -1   3       1235.19       1200.81        27.00 o
   0  -1   3       8299.53       8160.04       178.31 o
   1  -1   3       1558.27       1493.66        30.29 o
   2  -1   3       1100.75       1064.03        23.85 o
   3  -1   3         92.27         86.34         2.66 o
   4  -1   3         96.83         85.93         3.00 o
   5  -1   3       1009.35       1024.67        23.72 o
   6  -1   3        319.57        310.92         8.60 o
   7  -1   3        731.74        699.83        17.26 o
   8  -1   3        182.61        170.51         8.23 o
   9  -1   3        384.31        407.36        13.15 o
  10  -1   3         53.90         58.00         5.83 o
  11  -1   3        170.43        172.02        15.22 o
 -10   0   3         37.40         13.42        10.67 o
  -9   0   3        336.36        362.88        26.84 o
  -8   0   3         11.42         -0.31         3.69 o
  -7   0   3        295.92        290.91        10.20 o
  -6   0   3          0.16          9.50         2.40 o
  -5   0   3         71.79         78.33         3.37 o
  -4   0   3       4501.98       4981.21       100.12 o
  -3   0   3        165.00        153.48         4.62 o
  -2   0   3       6307.04       6462.83       141.75 o
  -1   0   3       3478.23       3341.96        73.53 o
   0   0   3        522.02        540.21        11.34 o
   1   0   3       9160.07       8896.77       177.44 o
   2   0   3       2531.01       2564.64        51.53 o
   3   0   3        597.82        547.45        12.78 o
   4   0   3         44.08         43.59         2.12 o
   5   0   3         82.23         67.47         3.22 o
   6   0   3          1.79          7.37         1.79 o
   7   0   3         42.52         53.70         3.10 o
   8   0   3         39.99         40.99         4.39 o
   9   0   3          7.59          6.05         2.58 o
  10   0   3         25.82         37.79         7.05 o
  11   0   3        107.02        110.72        12.85 o
 -10   1   3          3.84         -8.23         8.23 o
  -9   1   3          0.01          1.17         8.14 o
  -8   1   3         80.97         77.58         6.37 o
  -7   1   3       1016.55       1075.89        30.04 o
  -6   1   3         50.83         44.77         3.02 o
  -5   1   3        329.46        351.55         8.59 o
  -4   1   3       1160.72       1322.16        27.51 o
  -3   1   3       1834.61       1950.81        43.62 o
  -2   1   3       4425.81       4732.24        94.88 o
  -1   1   3       6020.77       6281.39       125.44 o
   0   1   3       7153.15       7275.53       144.98 o
   1   1   3        162.52        134.76         3.23 o
   2   1   3       2847.61       2752.41        71.53 o
   3   1   3        155.34        146.09         3.75 o
   4   1   3        598.08        589.64        12.72 o
   5   1   3        473.27        502.81        12.53 o
   6   1   3        235.38        241.12         6.92 o
   7   1   3        389.07        411.56         9.94 o
   8   1   3          4.89          8.87         1.89 o
   9   1   3         70.65         69.50        10.78 o
  10   1   3         54.17         55.05        11.47 o
  11   1   3        316.89        405.80        22.14 o
 -10   2   3        113.31        146.90        14.20 o
  -9   2   3         40.39         30.15         6.64 o
  -8   2   3        242.11        218.10        16.17 o
  -7   2   3          2.37          3.76         2.90 o
  -6   2   3       1767.92       1849.63        38.61 o
  -5   2   3        568.36        577.50        13.13 o
  -4   2   3        442.83        426.37         9.87 o
  -3   2   3        200.37        202.51         5.22 o
  -2   2   3       9003.10       9481.39       207.26 o
  -1   2   3        712.37        699.27        14.84 o
   0   2   3       6082.30       6321.45       138.08 o
   1   2   3       5210.53       5347.98       107.19 o
   2   2   3       5500.83       5631.52       160.62 o
   3   2   3        554.30        558.82        13.16 o
   4   2   3        174.30        167.70         5.36 o
   5   2   3        238.98        218.86         5.64 o
   6   2   3          8.15          6.35         1.47 o
   7   2   3          0.02         -0.90         1.36 o
   8   2   3        297.49        302.09        11.04 o
   9   2   3          2.63         -2.73         4.62 o
  10   2   3         34.77         10.32         9.40 o
  11   2   3        125.01        117.86        11.92 o
  -9   3   3         10.47         12.39         9.86 o
  -8   3   3          2.25          4.33         4.78 o
  -7   3   3        200.97        170.21         8.19 o
  -6   3   3       1347.56       1410.99        30.02 o
  -5   3   3       1884.83       1961.27        48.99 o
  -4   3   3        715.01        726.52        15.87 o
  -3   3   3       7577.37       8456.52       179.03 o
  -2   3   3        165.41        160.89         4.22 o
  -1   3   3        318.94        291.91         6.56 o
   0   3   3         11.37         13.32         1.03 o
   1   3   3      20149.43      20209.68       494.20 o
   2   3   3       4840.51       4631.32       118.79 o
   3   3   3        278.70        252.23         5.88 o
   4   3   3        306.86        330.51         7.60 o
   5   3   3        222.72        180.89         5.39 o
   6   3   3        112.33        108.08         3.68 o
   7   3   3        300.92        280.24         7.02 o
   8   3   3        632.85        629.72        18.59 o
   9   3   3         50.55         40.81        26.38 o
  10   3   3        175.24        172.72        18.12 o
  11   3   3         41.74         35.80         8.72 o
  -9   4   3        173.30        158.76        14.11 o
  -8   4   3          3.63          3.62         5.48 o
  -7   4   3         34.94         36.03         4.80 o
  -6   4   3       1397.84       1475.79        35.67 o
  -5   4   3        916.03        941.19        20.51 o
  -4   4   3       1686.85       1865.56        46.80 o
  -3   4   3        734.31        784.73        16.85 o
  -2   4   3       3207.44       3533.76        88.72 o
  -1   4   3         75.18         54.11         2.02 o
   0   4   3        119.16        122.43         3.08 o
   1   4   3        168.49        152.40         4.77 o
   2   4   3          2.31          7.31         0.78 o
   3   4   3        795.22        887.96        18.49 o
   4   4   3         11.71         10.33         1.70 o
   5   4   3        182.84        172.91         4.78 o
   6   4   3        346.26        353.67         9.41 o
   7   4   3         50.42         37.92         2.07 o
   8   4   3         11.01          8.84         3.97 o
   9   4   3        845.55        851.99        33.89 o
  10   4   3         34.81         24.51         7.13 o
  11   4   3        250.55        261.32        18.13 o
  -9   5   3        194.49        188.58        20.27 o
  -8   5   3          6.59          8.49         5.16 o
  -7   5   3        476.42        471.44        13.67 o
  -6   5   3          9.58         10.18         2.99 o
  -5   5   3       1812.28       1830.01        38.21 o
  -4   5   3        739.14        745.67        16.42 o
  -3   5   3        547.12        544.49        12.20 o
  -2   5   3       1023.76       1175.65        24.42 o
  -1   5   3         41.49         46.58         2.00 o
   0   5   3         36.17         26.80         1.47 o
   1   5   3        278.04        334.67        10.44 o
   2   5   3       2369.31       2419.53        48.66 o
   3   5   3        668.74        652.66        22.52 o
   4   5   3       1924.71       2023.19        41.28 o
   5   5   3         75.45         86.99         3.97 o
   6   5   3        179.51        166.98         5.00 o
   7   5   3        343.80        338.76         8.40 o
   8   5   3          2.23         -0.88         3.62 o
   9   5   3          1.52          6.57         6.11 o
  10   5   3        316.61        343.02        18.16 o
  11   5   3          8.63         23.59         8.18 o
  -8   6   3         16.17         12.97         5.57 o
  -7   6   3        112.32        113.71         6.50 o
  -6   6   3        858.32        883.04        22.01 o
  -5   6   3       1421.05       1472.53        31.26 o
  -4   6   3       1031.26       1050.71        24.84 o
  -3   6   3        111.48        110.61         4.38 o
  -2   6   3       1238.59       1399.88        31.69 o
  -1   6   3        691.97        687.21        22.62 o
   0   6   3       1110.37       1149.10        49.99 o
   1   6   3         34.71         28.80         1.42 o
   2   6   3       3068.81       3282.84        65.95 o
   3   6   3         10.55         16.24         1.28 o
   4   6   3        177.90        183.91         5.63 o
   5   6   3        382.04        417.11         9.69 o
   6   6   3        223.41        208.48         5.93 o
   7   6   3        244.83        261.52        11.10 o
   8   6   3         21.17         12.42         4.01 o
   9   6   3          0.17          7.57         7.34 o
  10   6   3          1.72          8.89         6.57 o
  11   6   3         30.63         39.80         8.68 o
  -8   7   3         74.28         70.90        11.31 o
  -7   7   3         45.26         46.08         5.92 o
  -6   7   3         87.49         79.93         5.67 o
  -5   7   3        809.88        777.09        17.75 o
  -4   7   3       2500.74       2516.17        51.69 o
  -3   7   3          2.53         -0.67         1.70 o
  -2   7   3         51.99         51.93         2.74 o
  -1   7   3        362.17        398.02         9.09 o
   0   7   3        204.47        229.20         5.62 o
   1   7   3        114.45        125.25         3.83 o
   2   7   3        378.75        389.09         9.51 o
   3   7   3        726.00        716.48        16.93 o
   4   7   3         55.00         37.97         2.22 o
   5   7   3         27.39         21.92         2.17 o
   6   7   3         47.71         36.93         2.55 o
   7   7   3        105.21        105.14         4.86 o
   8   7   3        198.12        210.81         8.94 o
   9   7   3         44.77         25.69         7.80 o
  10   7   3        943.37       1030.03        60.90 o
  11   7   3        482.62        518.96        30.05 o
  -8   8   3          0.19         -0.39         6.87 o
  -7   8   3         65.12         56.17         7.27 o
  -6   8   3         32.19         31.88         8.74 o
  -5   8   3          0.65          1.62         2.87 o
  -4   8   3         18.71         13.34         2.51 o
  -3   8   3       1383.03       1519.52        31.88 o
  -2   8   3        985.61        956.75        20.53 o
  -1   8   3          8.25         11.54         2.67 o
   0   8   3        118.08        110.67         3.92 o
   1   8   3       1795.28       1880.37        38.40 o
   2   8   3        513.20        492.10        12.55 o
   3   8   3         92.43        106.44         4.05 o
   4   8   3        129.13        122.43         4.09 o
   5   8   3          1.67          0.74         1.60 o
   6   8   3         22.87         25.34         2.49 o
   7   8   3        540.02        495.03        14.29 o
   8   8   3        164.14        177.51         8.69 o
   9   8   3        124.28         95.42        12.39 o
  10   8   3         70.00         77.58         8.81 o
  -7   9   3          3.44          5.22        10.85 o
  -6   9   3         48.26         53.11         5.37 o
  -5   9   3         57.99         56.14         4.36 o
  -4   9   3         25.97         18.87         3.04 o
  -3   9   3        204.92        224.90         6.74 o
  -2   9   3          0.20          0.00         1.78 o
  -1   9   3        425.87        495.76        11.39 o
   0   9   3         84.59         80.65         3.23 o
   1   9   3         82.32         84.20         3.14 o
   2   9   3        178.56        192.45         7.15 o
   3   9   3        108.78        106.97         3.72 o
   4   9   3         31.00         23.60         2.10 o
   5   9   3        170.61        167.68         6.33 o
   6   9   3        106.67        116.97         4.96 o
   7   9   3        114.97         99.92         5.24 o
   8   9   3         38.95         38.11         4.67 o
   9   9   3          3.96         -1.33         4.73 o
  10   9   3          0.01         -1.56        12.96 o
  -6  10   3         27.17         21.89        11.33 o
  -5  10   3         16.56         14.08         3.92 o
  -4  10   3         33.32         31.46         3.63 o
  -3  10   3        446.61        408.86        11.11 o
  -2  10   3        208.88        212.30         7.62 o
  -1  10   3          1.65          1.68         1.76 o
   0  10   3        150.18        164.42         5.46 o
   1  10   3        137.31        150.01         4.66 o
   2  10   3        634.30        655.57        16.10 o
   3  10   3        195.52        184.75         5.41 o
   4  10   3          2.59          4.00         1.74 o
   5  10   3         46.12         37.64         2.83 o
   6  10   3         23.28         19.51         2.83 o
   7  10   3         22.98         19.89         3.32 o
   8  10   3          5.19          7.50         3.41 o
   9  10   3         91.14         97.83         9.46 o
  10  10   3          0.03          8.53         7.11 o
  -6  11   3         68.08         80.05        15.60 o
  -5  11   3         49.28         29.91        11.01 o
  -4  11   3         78.01         88.14         6.19 o
  -3  11   3         10.93         10.39         3.50 o
  -2  11   3        929.58        957.60        22.83 o
  -1  11   3        862.76        853.58        22.39 o
   0  11   3          9.80          1.76         1.93 o
   1  11   3        293.04        306.54         8.54 o
   2  11   3        161.81        178.31         7.33 o
   3  11   3        136.74        143.60         6.84 o
   4  11   3        523.91        462.84        11.20 o
   5  11   3        101.68        102.26         5.52 o
   6  11   3        198.20        192.22         8.74 o
   7  11   3         15.37         19.19         5.75 o
   8  11   3          6.16          3.87         3.90 o
   9  11   3         40.46         54.97         7.66 o
  -5  12   3         60.74         54.64         9.31 o
  -4  12   3         62.29         69.71        10.86 o
  -3  12   3        810.92        887.53        24.52 o
  -2  12   3          2.99          5.05         3.65 o
  -1  12   3        251.78        237.25        10.38 o
   0  12   3        420.90        436.02        12.57 o
   1  12   3          0.24          2.55         2.15 o
   2  12   3          0.61          3.10         2.17 o
   3  12   3        166.34        157.10         6.12 o
   4  12   3         20.72         26.45         2.75 o
   5  12   3         69.75         54.31         3.99 o
   6  12   3        189.95        205.13         7.87 o
   7  12   3         63.19        101.10         5.90 o
   8  12   3         25.16         13.50         4.89 o
   9  12   3        165.95        201.71        21.68 o
  -4  13   3         55.31         -4.26        13.99 o
  -3  13   3         13.86          3.03         4.77 o
  -2  13   3         71.88         75.92         6.48 o
  -1  13   3       1770.06       1790.95        81.30 o
   0  13   3        178.06        164.42         8.31 o
   1  13   3        397.47        385.01        13.71 o
   2  13   3          0.14          0.45         2.51 o
   3  13   3        262.44        275.91         8.60 o
   4  13   3        200.21        187.34        14.77 o
   5  13   3         36.62         44.12         4.20 o
   6  13   3         36.06         27.76         3.90 o
   7  13   3         10.96         16.21         4.58 o
   8  13   3         23.97         21.33         6.16 o
  -3  14   3         14.67         22.21        11.47 o
  -2  14   3         10.07          7.00         5.14 o
  -1  14   3         84.47         10.78         8.03 o
   0  14   3        537.73        550.54        22.11 o
   1  14   3        210.06        203.70        11.22 o
   2  14   3          9.96         10.68         3.53 o
   3  14   3        661.26        668.78        61.59 o
   4  14   3         11.41          8.28         4.12 o
   5  14   3        147.05        152.67        21.55 o
   6  14   3         63.50         63.07         5.85 o
   7  14   3          7.32          4.44         5.19 o
  -1  15   3         22.24          3.69        16.06 o
   0  15   3         27.21         -4.33         5.50 o
   1  15   3         33.03         11.07         9.34 o
   2  15   3        224.76        271.03        16.97 o
   3  15   3         86.36        100.59        11.70 o
   4  15   3         22.82         31.86         5.96 o
   5  15   3         16.13         12.33         4.70 o
   6  15   3         35.89         23.22         5.60 o
   1  16   3         95.69         93.82        17.20 o
   2  16   3          5.33         22.86         7.49 o
   3  16   3          0.02         -2.29        13.07 o
   4  16   3         64.13         81.17         9.97 o
  -3 -15   4          3.77          2.05         5.17 o
  -2 -15   4         53.90         59.82         8.46 o
  -1 -15   4         81.35         98.98        10.30 o
   0 -15   4         42.26         52.12         9.14 o
  -5 -14   4          8.99         25.67        10.97 o
  -4 -14   4          3.55         -1.77         5.09 o
  -3 -14   4          0.89          0.26         4.50 o
  -2 -14   4         29.80         32.30         4.87 o
  -1 -14   4          0.97          3.23         4.28 o
   0 -14   4        548.95        594.95        27.76 o
   1 -14   4        207.36        214.58        15.51 o
   2 -14   4         69.71         61.91         9.64 o
   3 -14   4          0.94         -5.96        10.55 o
  -6 -13   4          4.81         -0.83         6.85 o
  -5 -13   4          8.56         10.54         4.93 o
  -4 -13   4          8.68          8.79         4.36 o
  -3 -13   4         98.22        114.42         7.94 o
  -2 -13   4          7.30          2.06         4.01 o
  -1 -13   4        489.19        510.05        18.44 o
   0 -13   4        214.12        241.98        16.40 o
   1 -13   4          5.75         12.40         7.23 o
   2 -13   4         22.90         40.95        10.55 o
   3 -13   4          0.60          4.05         6.88 o
   4 -13   4         12.17         13.05        24.54 o
  -7 -12   4          0.18         -5.02         5.02 o
  -6 -12   4          3.40         10.08         4.68 o
  -5 -12   4         13.64          7.59         4.22 o
  -4 -12   4        100.27         90.57         7.14 o
  -3 -12   4         49.52         68.69         5.57 o
  -2 -12   4        199.14        176.89         8.57 o
  -1 -12   4        115.84        126.11         6.31 o
   0 -12   4        113.34        118.45         8.62 o
   1 -12   4          3.22         -2.06         6.42 o
   2 -12   4         19.13         20.87         8.26 o
   3 -12   4         15.75         27.27         6.72 o
   4 -12   4         61.64         52.10         8.03 o
   5 -12   4         94.61         84.85        13.65 o
  -8 -11   4         41.88         50.78         8.76 o
  -7 -11   4         10.85          4.22         7.11 o
  -6 -11   4         42.61         41.86         5.04 o
  -5 -11   4         33.48         27.90         4.27 o
  -4 -11   4         79.01         96.11         5.80 o
  -3 -11   4       2307.21       2241.51        50.71 o
  -2 -11   4        621.30        632.17        16.53 o
  -1 -11   4       1338.05       1376.33        35.23 o
   0 -11   4          1.11          1.54         2.47 o
   1 -11   4        454.38        450.16        19.22 o
   2 -11   4         22.21         14.45         6.65 o
   3 -11   4         99.21         89.63         8.87 o
   4 -11   4        132.35        165.84        17.89 o
   5 -11   4         17.63         26.07         6.88 o
   6 -11   4        207.93        210.39        16.25 o
  -8 -10   4         48.61         40.62         8.31 o
  -7 -10   4        137.63        132.52         9.34 o
  -6 -10   4          0.05         -0.34         3.64 o
  -5 -10   4        281.47        262.27         9.39 o
  -4 -10   4        304.59        293.23         8.85 o
  -3 -10   4        306.51        287.81         8.45 o
  -2 -10   4        147.93        143.70         5.55 o
  -1 -10   4        114.09        104.85         4.51 o
   0 -10   4        562.30        586.35        13.54 o
   1 -10   4        165.29        173.77         9.97 o
   2 -10   4        190.01        182.96        18.01 o
   3 -10   4        210.76        217.28        25.46 o
   4 -10   4          7.76          7.96         5.06 o
   5 -10   4          0.18         11.47         9.40 o
   6 -10   4        135.18        145.94        13.30 o
   7 -10   4          0.05          2.41         7.62 o
  -9  -9   4          8.12         14.63         7.97 o
  -8  -9   4        155.20        177.73        13.32 o
  -7  -9   4        215.86        209.75        11.33 o
  -6  -9   4          2.73          7.78         3.55 o
  -5  -9   4         40.82         36.10         3.55 o
  -4  -9   4        441.46        455.87        12.34 o
  -3  -9   4        882.15        862.99        19.30 o
  -2  -9   4       1474.86       1539.73        32.46 o
  -1  -9   4         16.45         21.73         3.32 o
   0  -9   4          0.70          2.91         1.61 o
   1  -9   4          2.29          8.10         4.57 o
   2  -9   4        275.58        247.01        15.09 o
   3  -9   4        590.34        633.86        21.54 o
   4  -9   4         26.41         12.21         5.85 o
   5  -9   4         39.37         21.05        13.42 o
   6  -9   4         49.92         29.72        10.09 o
   7  -9   4          3.13          1.08         6.48 o
  -9  -8   4         53.73         46.09         8.47 o
  -8  -8   4         48.87         55.46        15.94 o
  -7  -8   4        629.38        660.42        22.56 o
  -6  -8   4          7.19          6.49         3.10 o
  -5  -8   4        181.60        186.89         6.57 o
  -4  -8   4        177.71        170.45         6.00 o
  -3  -8   4        124.11        117.08         4.89 o
  -2  -8   4        620.28        601.73        13.82 o
  -1  -8   4        352.03        333.22         8.37 o
   0  -8   4          0.11          0.01         1.35 o
   1  -8   4         33.94         40.16         2.47 o
   2  -8   4       1719.87       1758.36        45.43 o
   3  -8   4        653.74        655.62        19.06 o
   4  -8   4        104.32        131.23         8.44 o
   6  -8   4         49.96         35.55         9.63 o
   7  -8   4         58.81         51.42        12.27 o
   8  -8   4          5.31          3.98        16.06 o
  -9  -7   4         41.33         38.88         7.71 o
  -8  -7   4        193.67        168.85        12.84 o
  -7  -7   4        213.13        231.85        10.94 o
  -6  -7   4          0.06          2.26         2.89 o
  -5  -7   4          8.58         13.65         2.53 o
  -4  -7   4        376.59        396.71        10.00 o
  -3  -7   4         59.26         64.09         3.33 o
  -2  -7   4        332.90        379.46         9.22 o
  -1  -7   4          1.03         -0.61         1.43 o
   0  -7   4          6.62          4.18         1.43 o
   1  -7   4          6.59          3.76         1.24 o
   2  -7   4          1.20         -2.08         2.08 o
   3  -7   4        157.92        172.60         7.37 o
   4  -7   4        285.39        278.51        11.87 o
   5  -7   4         71.71         83.26         8.27 o
   6  -7   4         46.46         60.48         4.22 o
   7  -7   4        239.88        237.04        10.47 o
   8  -7   4          6.17          6.65         6.60 o
   9  -7   4         71.89         65.36         9.37 o
 -10  -6   4          1.91         -7.47         9.98 o
  -9  -6   4          7.80         13.15         6.65 o
  -8  -6   4        157.69        163.24        15.60 o
  -7  -6   4          1.97         -2.02         3.58 o
  -6  -6   4          3.74          7.21         2.50 o
  -5  -6   4        180.29        196.30         6.82 o
  -4  -6   4        183.94        173.82         5.58 o
  -3  -6   4         10.33         12.19         1.72 o
  -2  -6   4          2.72          3.53         1.44 o
  -1  -6   4        109.14         96.46         3.44 o
   0  -6   4       2639.53       2897.48        58.75 o
   1  -6   4         81.20         67.35         2.32 o
   2  -6   4        193.82        167.01         6.48 o
   3  -6   4        859.76        832.23        22.70 o
   4  -6   4         37.31         44.87         4.84 o
   5  -6   4        620.44        607.94        13.80 o
   6  -6   4          2.39          4.12         2.13 o
   7  -6   4        455.20        453.82        16.92 o
   8  -6   4        106.52        106.02         9.14 o
   9  -6   4          4.57          3.36         6.09 o
 -10  -5   4          7.37          0.10        11.81 o
  -9  -5   4         57.18         61.81        10.55 o
  -8  -5   4         65.76         95.88        11.93 o
  -7  -5   4        145.72        149.22        11.38 o
  -6  -5   4        135.82        125.85         4.96 o
  -5  -5   4        123.47        131.00         4.82 o
  -4  -5   4         56.15         58.22         3.11 o
  -3  -5   4        137.03        140.76         4.54 o
  -2  -5   4       1413.49       1452.38        30.24 o
  -1  -5   4        410.47        445.24        10.10 o
   0  -5   4        189.13        171.41         5.05 o
   1  -5   4       8662.06       9417.41       188.13 o
   2  -5   4       1211.72       1286.86        33.24 o
   3  -5   4        542.02        538.17        15.24 o
   4  -5   4        291.90        302.61         9.95 o
   5  -5   4        243.80        231.45         6.33 o
   6  -5   4        550.15        549.05        17.10 o
   7  -5   4       1170.69       1235.29        29.29 o
   8  -5   4          0.36          9.86         3.58 o
   9  -5   4        318.63        326.11        17.17 o
 -10  -4   4         34.73         14.07         8.23 o
  -9  -4   4        354.70        399.96        28.33 o
  -7  -4   4        336.77        324.67        11.84 o
  -6  -4   4          0.53         -0.12         1.88 o
  -5  -4   4        487.66        433.91        10.48 o
  -4  -4   4         43.87         53.96         3.01 o
  -3  -4   4       2279.54       2425.94        49.61 o
  -2  -4   4        118.83        114.42         3.72 o
  -1  -4   4       1483.68       1544.42        37.51 o
   0  -4   4        157.57        151.54         4.03 o
   1  -4   4       1486.42       1583.84        32.43 o
   2  -4   4          0.33         -0.18         1.32 o
   3  -4   4        617.40        661.02        18.17 o
   4  -4   4        145.24        149.62         4.33 o
   5  -4   4          7.45          7.90         1.70 o
   6  -4   4          4.46          4.32         3.03 o
   7  -4   4        264.61        267.58         9.52 o
   8  -4   4        382.82        414.93        13.64 o
   9  -4   4          6.38          5.90         4.37 o
  10  -4   4        140.48        120.28        11.20 o
 -10  -3   4         66.08         61.80         9.59 o
  -9  -3   4         50.04         51.38        13.07 o
  -6  -3   4         24.14         18.36         2.41 o
  -5  -3   4        582.35        546.03        12.58 o
  -4  -3   4         48.27         35.56         2.28 o
  -3  -3   4        107.47         94.34         3.44 o
  -2  -3   4          0.15          2.30         1.15 o
  -1  -3   4        210.67        197.25         4.99 o
   0  -3   4        810.61        784.05        20.97 o
   1  -3   4        159.81        138.47         3.57 o
   2  -3   4         47.09         42.64         1.74 o
   3  -3   4         67.83         73.71         3.05 o
   4  -3   4        265.54        252.74         6.38 o
   5  -3   4        119.25        119.34         6.09 o
   6  -3   4         87.45         88.00         4.46 o
   7  -3   4         76.53         80.89         5.12 o
   8  -3   4         18.12         22.20         4.70 o
   9  -3   4        203.88        205.48         9.72 o
  10  -3   4        330.79        352.59        25.81 o
 -10  -2   4          2.99          0.61        13.30 o
  -9  -2   4         20.38         27.76        11.47 o
  -6  -2   4         54.41         49.51         4.89 o
  -5  -2   4        646.18        574.51        14.36 o
  -4  -2   4       4004.64       4053.46        81.94 o
  -3  -2   4        565.15        592.50        14.30 o
  -2  -2   4        846.59        785.80        16.74 o
  -1  -2   4        166.86        161.48         4.53 o
   0  -2   4       5092.85       5081.79       101.76 o
   1  -2   4        108.65        139.80         3.59 o
   2  -2   4       1189.47       1100.67        22.72 o
   3  -2   4        513.23        493.26        10.81 o
   4  -2   4        827.19        806.77        20.88 o
   5  -2   4          7.12          3.00         1.51 o
   6  -2   4        624.17        670.13        15.11 o
   7  -2   4         56.77         58.18         3.91 o
   8  -2   4          0.80          2.38         3.18 o
   9  -2   4        207.19        208.90        12.51 o
  10  -2   4        296.99        249.21        14.22 o
 -10  -1   4          6.29         -4.90         8.38 o
  -9  -1   4          3.56          7.61         6.60 o
  -8  -1   4         27.60         32.11        13.07 o
  -6  -1   4        213.44        223.74         7.29 o
  -5  -1   4        563.34        510.51        14.64 o
  -4  -1   4       1390.82       1429.33        33.25 o
  -3  -1   4         31.87         21.66         1.70 o
  -2  -1   4       2996.33       2936.33        59.38 o
  -1  -1   4       1236.31       1254.48        28.37 o
   0  -1   4        144.67         97.91         2.72 o
   1  -1   4        733.40        752.50        17.10 o
   2  -1   4        768.98        801.76        16.76 o
   3  -1   4       1346.98       1356.39        30.03 o
   4  -1   4        137.58        118.50         3.70 o
   5  -1   4       1158.79       1199.47        25.17 o
   6  -1   4          4.76          5.73         1.82 o
   7  -1   4          5.35          8.06         2.31 o
   8  -1   4         65.02         65.51         4.77 o
   9  -1   4         20.68         23.08         3.59 o
  10  -1   4         25.13         21.74         4.51 o
  11  -1   4        158.84        254.26        19.06 o
 -10   0   4         77.75         89.86        10.74 o
  -9   0   4        119.24        112.65        10.88 o
  -8   0   4         65.17         72.03        12.62 o
  -7   0   4        115.23        125.12         7.12 o
  -6   0   4       1430.87       1549.38        32.62 o
  -5   0   4        104.41        104.35         4.03 o
  -4   0   4        661.47        668.09        14.72 o
  -3   0   4        514.06        528.34        11.73 o
  -2   0   4        503.22        490.67        10.83 o
  -1   0   4        116.24        104.66         2.99 o
   0   0   4        571.78        563.35        13.13 o
   1   0   4        636.97        584.38        12.33 o
   2   0   4         17.27         16.10         1.25 o
   3   0   4        400.49        366.02         9.32 o
   4   0   4          5.08          8.15         1.20 o
   5   0   4        179.20        204.72         5.51 o
   6   0   4        578.22        651.00        15.94 o
   7   0   4        112.55        110.95         5.00 o
   8   0   4        175.53        163.69         6.49 o
   9   0   4         86.10         74.50         5.22 o
  10   0   4        903.76        977.53        30.76 o
  11   0   4         78.62         83.92        10.21 o
 -10   1   4          7.09          6.63        13.88 o
  -9   1   4        117.76        125.87        11.37 o
  -8   1   4          2.56          7.30         4.12 o
  -7   1   4         32.60         32.15         4.87 o
  -6   1   4        975.06       1065.73        23.13 o
  -5   1   4        481.97        454.68        10.81 o
  -4   1   4        530.04        572.43        13.54 o
  -3   1   4       1092.54       1129.78        23.66 o
  -2   1   4       2789.91       2808.44        56.78 o
  -1   1   4        566.56        506.08        14.99 o
   0   1   4        292.92        281.56         6.30 o
   1   1   4      11114.42      11558.70       291.27 o
   2   1   4         27.78         28.23         1.39 o
   3   1   4        724.87        709.81        16.32 o
   4   1   4       1297.79       1395.65        28.78 o
   5   1   4       1453.14       1501.98        31.10 o
   6   1   4       1077.98       1138.63        25.42 o
   7   1   4         98.22        108.96         4.55 o
   8   1   4         14.08         14.83         2.46 o
   9   1   4         28.64         27.85         2.80 o
  10   1   4        183.53        208.16        13.94 o
  11   1   4        170.87        245.61        38.08 o
  -9   2   4        144.29        172.30        11.40 o
  -8   2   4         16.68         20.28         4.87 o
  -7   2   4          3.24         -1.60         3.00 o
  -6   2   4         17.39         20.32         2.79 o
  -5   2   4        286.29        318.58         8.24 o
  -4   2   4        388.87        416.55        10.04 o
  -3   2   4        162.74        165.60         4.70 o
  -2   2   4       1535.68       1561.37        32.09 o
  -1   2   4       7323.53       7025.24       170.15 o
   0   2   4       7403.45       7176.72       168.08 o
   1   2   4        172.53        151.28         5.01 o
   2   2   4          8.76         10.41         0.90 o
   3   2   4        574.76        574.19        12.27 o
   4   2   4         39.26         35.32         1.99 o
   5   2   4         21.79         30.86         1.98 o
   6   2   4        227.21        230.52         6.27 o
   7   2   4        660.92        697.16        15.54 o
   8   2   4         30.30         25.85         2.39 o
   9   2   4          3.21          3.38         5.11 o
  10   2   4        153.62        192.22        19.73 o
  11   2   4          2.77          5.67         8.14 o
  -9   3   4          7.54          7.29         6.20 o
  -8   3   4        329.03        331.77        14.48 o
  -7   3   4          2.25          0.21         3.17 o
  -6   3   4         30.16         25.97         2.97 o
  -5   3   4        235.10        228.70         6.67 o
  -4   3   4        113.31        123.79         4.33 o
  -3   3   4        104.70        130.24         4.07 o
  -2   3   4       5537.87       6146.91       123.13 o
  -1   3   4          0.93          2.22         0.83 o
   0   3   4       2990.40       2968.86        60.89 o
   1   3   4        304.57        306.85         6.75 o
   2   3   4       3631.72       3825.37        82.37 o
   3   3   4          6.72          3.51         0.90 o
   4   3   4        816.15        772.06        16.42 o
   5   3   4         25.02         17.08         1.65 o
   6   3   4          9.74         10.81         1.74 o
   7   3   4         46.23         34.07         2.46 o
   8   3   4         26.99         27.88         2.08 o
   9   3   4          9.64          3.26         5.11 o
  10   3   4         66.04         68.36        12.16 o
  11   3   4        109.84        126.52        13.53 o
  -9   4   4        184.41        214.82        13.78 o
  -8   4   4         15.09          5.89         4.69 o
  -7   4   4          1.50          6.19         3.92 o
  -6   4   4         19.12         15.74         2.91 o
  -5   4   4          6.96          4.92         2.19 o
  -4   4   4        244.39        276.07         7.27 o
  -3   4   4         68.07         92.49         3.52 o
  -2   4   4       1034.10        970.37        20.44 o
  -1   4   4       1487.63       1535.05        31.43 o
   0   4   4          4.44          0.49         0.80 o
   1   4   4       8270.96       9090.85       256.83 o
   2   4   4       2621.73       2781.50        61.22 o
   3   4   4       5519.43       5833.37       116.74 o
   4   4   4        714.38        728.19        15.59 o
   5   4   4         27.29         23.31         1.83 o
   6   4   4        239.24        249.94         6.60 o
   7   4   4        154.11        147.20         4.85 o
   8   4   4        345.85        328.87         8.36 o
   9   4   4        493.72        504.54        41.63 o
  10   4   4        206.70        211.26        14.00 o
  11   4   4        109.64        100.78        11.03 o
  -9   5   4        279.40        324.81        18.43 o
  -8   5   4         18.98         16.65         6.08 o
  -7   5   4          2.08          3.57         4.33 o
  -6   5   4        653.07        646.31        18.98 o
  -5   5   4         73.71         62.47         3.68 o
  -4   5   4        146.92        130.83         4.76 o
  -3   5   4        608.10        669.30        14.77 o
  -2   5   4        853.07        882.29        18.72 o
  -1   5   4          1.54          2.27         1.14 o
   0   5   4        443.36        408.93        10.55 o
   1   5   4         41.92         43.94         2.82 o
   2   5   4        223.28        221.10         6.70 o
   3   5   4         66.32         81.58         2.70 o
   4   5   4        878.14        933.74        21.39 o
   5   5   4        259.17        245.38         6.33 o
   6   5   4        471.40        448.92        10.50 o
   7   5   4          8.99          9.19         2.02 o
   8   5   4         54.81         51.99         3.26 o
   9   5   4        301.56        306.52        16.52 o
  10   5   4         31.23         25.55         7.80 o
  11   5   4          3.77          1.59         7.84 o
  -8   6   4         26.59         56.03         8.91 o
  -7   6   4         11.70          6.53         4.57 o
  -6   6   4        578.65        564.85        14.09 o
  -5   6   4        231.54        265.83         8.69 o
  -4   6   4        641.38        690.57        15.63 o
  -3   6   4        904.55        940.19        20.25 o
  -2   6   4          9.57         15.67         1.86 o
  -1   6   4          7.47         12.75         1.31 o
   0   6   4         84.92         81.45         3.52 o
   1   6   4        599.79        596.22        26.39 o
   2   6   4          0.60          6.46         0.91 o
   3   6   4       1242.20       1295.43        26.69 o
   4   6   4        213.83        200.39         5.25 o
   5   6   4          1.35          1.51         1.47 o
   6   6   4        781.17        731.69        16.09 o
   7   6   4          6.09          3.59         1.97 o
   8   6   4        779.59        790.60        21.10 o
   9   6   4        571.84        550.52        33.26 o
  10   6   4         28.29         26.92         7.11 o
  11   6   4        121.10        156.67        13.48 o
  -8   7   4          1.89          5.25         8.32 o
  -7   7   4          4.63         -4.21         6.99 o
  -6   7   4        301.15        266.15        11.33 o
  -5   7   4       1074.66       1048.83        25.51 o
  -4   7   4        452.09        471.13        11.56 o
  -3   7   4        140.56        154.43         5.19 o
  -2   7   4         35.48         38.09         2.35 o
  -1   7   4        990.56       1007.10        24.62 o
   0   7   4        376.97        375.22        11.97 o
   1   7   4          0.47          1.18         0.68 o
   2   7   4        622.94        619.48        13.27 o
   3   7   4        435.98        441.55         9.86 o
   4   7   4        472.87        450.93        10.24 o
   5   7   4        736.67        719.43        17.26 o
   6   7   4         77.99         79.95         4.15 o
   7   7   4        109.70         95.50         4.90 o
   8   7   4         65.21         60.75         6.13 o
   9   7   4        196.69        186.72        16.52 o
  10   7   4        108.35        111.72        11.01 o
  11   7   4          8.26          5.74         7.87 o
  -7   8   4         21.84          0.94        11.93 o
  -6   8   4          6.11         -0.51         4.16 o
  -5   8   4          1.12          5.90         3.56 o
  -4   8   4         44.73         41.59         3.39 o
  -3   8   4        105.34        108.69         4.69 o
  -2   8   4         72.74         71.92         3.44 o
  -1   8   4         78.66         72.22         3.07 o
   0   8   4         58.74         58.29         2.50 o
   1   8   4         84.30         74.30         3.23 o
   2   8   4        318.05        331.29         7.69 o
   3   8   4         37.01         30.48         2.70 o
   4   8   4       1081.74       1023.68        21.72 o
   5   8   4         81.76         98.99         3.92 o
   6   8   4       1001.52        971.43        25.28 o
   7   8   4         91.96        110.42         5.86 o
   8   8   4        316.72        284.46        11.58 o
   9   8   4          1.72          0.49         3.16 o
  10   8   4        156.69        172.36        14.34 o
  -7   9   4          2.38         -6.60         6.60 o
  -6   9   4          4.55          9.39         4.79 o
  -5   9   4        215.44        243.42         9.05 o
  -4   9   4        308.87        280.30        10.05 o
  -3   9   4        252.69        275.78         7.95 o
  -2   9   4          1.75          3.57         1.96 o
  -1   9   4        115.69        122.57         6.23 o
   0   9   4          0.34         -1.30         1.30 o
   1   9   4        269.38        243.65         6.16 o
   2   9   4          1.03          0.25         1.03 o
   3   9   4          1.25          3.77         1.35 o
   4   9   4         21.77         14.58         1.76 o
   5   9   4         71.62         65.76         3.40 o
   6   9   4        540.22        542.26        12.94 o
   7   9   4        660.90        662.92        18.59 o
   8   9   4         54.38         39.06         4.90 o
  10   9   4         81.68         81.44         9.09 o
  -6  10   4          0.40          7.90         6.21 o
  -5  10   4          0.83         -3.78         3.78 o
  -4  10   4        311.55        332.54        10.42 o
  -3  10   4        449.99        419.13        11.56 o
  -2  10   4        251.49        269.94         8.11 o
  -1  10   4         35.64         32.50         3.44 o
   0  10   4        924.31        957.58        22.34 o
   1  10   4        215.28        215.12         5.84 o
   2  10   4        301.66        300.81         7.73 o
   3  10   4          0.80          1.78         1.47 o
   4  10   4        177.25        175.89         5.45 o
   5  10   4          5.29          6.32         2.07 o
   6  10   4        185.76        181.45         7.36 o
   7  10   4        382.31        357.49        10.54 o
   8  10   4         23.52         16.17         4.42 o
   9  10   4         65.20         84.07         8.54 o
  10  10   4          0.19         -5.54         7.04 o
  -5  11   4         43.18         12.75         8.74 o
  -4  11   4         72.38         71.49         4.95 o
  -3  11   4        302.74        302.61         9.49 o
  -2  11   4        157.28        142.18         5.98 o
  -1  11   4        165.84        170.87         7.35 o
   0  11   4        137.71        138.88         5.39 o
   1  11   4        821.66        892.65        21.24 o
   2  11   4        132.24        129.70         4.56 o
   3  11   4        595.24        636.12        14.45 o
   4  11   4        395.60        398.76        10.97 o
   5  11   4          0.89          1.69         3.16 o
   6  11   4          1.33          0.24         2.71 o
   7  11   4         61.75         72.99         4.58 o
   8  11   4        319.19        355.02        12.64 o
   9  11   4         22.66         22.53         6.50 o
  -5  12   4         45.44          7.22        11.49 o
  -4  12   4          5.38          5.99         6.75 o
  -3  12   4        208.47        202.87        10.50 o
  -2  12   4        513.45        544.82        16.33 o
  -1  12   4         89.35         83.01         6.76 o
   0  12   4        180.30        171.10        10.28 o
   1  12   4          6.32          6.95         1.99 o
   2  12   4         49.57         48.55         3.56 o
   3  12   4         15.28         17.77         2.49 o
   5  12   4        217.94        202.31         7.89 o
   6  12   4         36.66         49.70         3.91 o
   7  12   4         67.29         70.34         8.71 o
   8  12   4         25.27         35.83         5.97 o
   9  12   4          6.71         -0.94         6.49 o
  -4  13   4          1.48          0.81         6.24 o
  -2  13   4          9.66          9.94         4.97 o
  -1  13   4         10.52          8.22         4.57 o
   0  13   4        926.53        974.75        51.73 o
   1  13   4          2.68          1.31         2.40 o
   2  13   4        458.55        452.58        38.44 o
   3  13   4         97.51         96.95         7.97 o
   4  13   4         47.67         32.23         4.14 o
   5  13   4         22.89         25.48         3.76 o
   6  13   4        109.17        117.89         7.84 o
   7  13   4        169.58        182.62        14.05 o
   8  13   4          0.04         -4.63         5.16 o
  -3  14   4          4.75         -5.08         8.40 o
  -2  14   4         54.58         20.88        22.22 o
  -1  14   4         39.10         13.97        12.05 o
   0  14   4        105.75        125.23         9.24 o
   1  14   4         53.53         65.23         6.84 o
   2  14   4          0.20          4.34         5.36 o
   3  14   4         77.43         78.25         6.00 o
   4  14   4         67.54         85.66        11.47 o
   5  14   4         63.62         58.09         6.04 o
   6  14   4         29.38         29.84         6.22 o
   7  14   4         19.70         13.19         9.33 o
  -1  15   4         26.99          7.96        18.58 o
   0  15   4          0.97          2.61         7.42 o
   1  15   4          0.00         -6.53         6.53 o
   2  15   4         26.37         22.27         7.42 o
   3  15   4         11.33          8.58         7.58 o
   4  15   4         34.29         41.24         8.32 o
   5  15   4         24.68         28.38         7.84 o
   6  15   4         37.44         24.09        14.68 o
   2  16   4         14.70         26.38        14.91 o
   3  16   4          0.34          6.62         7.71 o
   4  16   4        172.44        225.02        27.76 o
  -1 -15   5         22.22         23.63        12.62 o
  -4 -14   5        113.59        131.56        12.08 o
  -3 -14   5         32.33         17.61         5.11 o
  -2 -14   5         35.65         34.00         6.91 o
  -1 -14   5         34.96         44.40         8.14 o
   0 -14   5        127.24        118.03        12.73 o
   1 -14   5          7.18         16.85         7.16 o
   2 -14   5        114.82        103.30        10.94 o
  -6 -13   5          2.17         -0.78         5.41 o
  -5 -13   5        104.84        116.92        24.43 o
  -4 -13   5          7.57         13.96         6.07 o
  -3 -13   5          8.67          5.56         4.85 o
  -2 -13   5         67.10         77.48         5.47 o
  -1 -13   5          8.38         10.52         3.90 o
   0 -13   5        191.30        196.29        13.26 o
   1 -13   5          5.52          3.16         6.44 o
   2 -13   5          0.22         11.78         8.37 o
   3 -13   5          1.96         11.96        10.67 o
   4 -13   5          7.39          1.96         7.44 o
  -7 -12   5          0.73          9.86         5.69 o
  -6 -12   5          0.01         -3.56         4.86 o
  -5 -12   5         13.99         22.46         5.16 o
  -4 -12   5          4.26          7.66         4.23 o
  -3 -12   5         85.38         79.77         5.57 o
  -2 -12   5        125.26        149.75         7.64 o
  -1 -12   5        120.53         99.63         6.89 o
   1 -12   5         57.64         37.62         8.72 o
   2 -12   5        249.39        214.47        18.81 o
   3 -12   5         79.32         98.45        10.09 o
   4 -12   5        115.77        167.25        13.69 o
   5 -12   5         76.17         75.39        10.51 o
  -7 -11   5         90.66        118.40        11.26 o
  -6 -11   5         34.36         45.08         5.49 o
  -5 -11   5         75.36         78.44         6.07 o
  -4 -11   5          0.15         -1.87         3.50 o
  -3 -11   5        990.42       1080.42        36.21 o
  -2 -11   5       1494.52       1584.91        47.01 o
  -1 -11   5        186.55        178.63        10.93 o
   0 -11   5        101.04        102.87         7.92 o
   1 -11   5         11.86         16.97         6.42 o
   2 -11   5        141.81        114.46        13.07 o
   3 -11   5        139.36        145.77        12.31 o
   4 -11   5         50.15         52.30        12.85 o
   5 -11   5          0.02         -1.40        15.71 o
   6 -11   5         21.28         30.24         8.52 o
  -8 -10   5        106.89        148.60        15.37 o
  -7 -10   5          2.31         -4.14         4.57 o
  -6 -10   5         35.73         43.60         5.13 o
  -5 -10   5        181.14        175.78         8.74 o
  -4 -10   5         77.64         72.37         5.06 o
  -3 -10   5         82.81         88.28         4.99 o
  -2 -10   5         53.89         48.88         3.44 o
  -1 -10   5        675.26        671.64        15.47 o
   0 -10   5          0.22         -2.32         2.41 o
   1 -10   5         18.17         14.38         4.70 o
   2 -10   5        231.00        194.52        15.60 o
   3 -10   5         26.83         12.74         5.55 o
   4 -10   5         71.02         53.65         7.28 o
   5 -10   5         54.13         44.01         7.39 o
   6 -10   5         21.71         23.77         7.39 o
   7 -10   5         38.94         34.79        14.91 o
  -8  -9   5         27.55         27.42         9.86 o
  -7  -9   5         48.99         73.20         9.03 o
  -6  -9   5          9.69          8.49         3.99 o
  -5  -9   5        343.01        373.93        11.72 o
  -4  -9   5        178.45        197.53         7.13 o
  -3  -9   5        682.87        671.66        15.76 o
  -2  -9   5       2117.98       2079.84        46.81 o
  -1  -9   5        663.79        683.19        15.56 o
   0  -9   5          9.80          5.04         1.76 o
   1  -9   5         65.37         70.63         6.59 o
   2  -9   5        295.50        294.72        13.54 o
   3  -9   5          0.13         -1.39         3.56 o
   4  -9   5         57.23         56.60         6.95 o
   5  -9   5        107.17         83.27        12.39 o
   6  -9   5          2.51          6.04         6.50 o
   7  -9   5          2.02          5.20         7.18 o
  -9  -8   5         41.78         42.36         8.87 o
  -8  -8   5        125.43         90.41         9.12 o
  -7  -8   5          1.25          0.15         3.81 o
  -6  -8   5        617.66        614.11        18.21 o
  -5  -8   5        306.81        325.31        10.42 o
  -4  -8   5         19.75         18.04         2.85 o
  -3  -8   5         82.45         92.36         4.46 o
  -2  -8   5         21.19         25.44         2.59 o
  -1  -8   5          2.28         -0.16         1.67 o
   0  -8   5         56.61         52.69         2.92 o
   1  -8   5         68.68         70.43         3.81 o
   2  -8   5          0.18         -0.84         3.21 o
   3  -8   5        258.54        269.17         9.99 o
   4  -8   5        155.14        149.88         8.28 o
   5  -8   5        169.62        177.78        11.75 o
   6  -8   5        253.36        255.53        22.02 o
   7  -8   5          8.46         12.53         6.88 o
   8  -8   5         11.23         13.17         7.53 o
  -9  -7   5         91.96        103.58        10.96 o
  -8  -7   5        321.26        324.41        17.68 o
  -7  -7   5         46.27         47.22         5.67 o
  -6  -7   5        354.25        296.95        11.81 o
  -5  -7   5         79.85         89.46         5.55 o
  -4  -7   5        140.02        132.25         5.42 o
  -3  -7   5        956.34        950.63        20.84 o
  -2  -7   5        142.42        148.28         5.75 o
  -1  -7   5         78.48         81.46         3.58 o
   0  -7   5        927.36       1053.95        22.66 o
   1  -7   5         11.29         15.77         1.27 o
   2  -7   5        231.54        234.63         8.60 o
   3  -7   5       1464.35       1517.30        39.85 o
   4  -7   5         92.80        101.32         6.33 o
   5  -7   5        300.48        298.30        17.86 o
   6  -7   5          1.28          6.78         7.00 o
   7  -7   5          6.49          3.76         5.67 o
   8  -7   5        338.74        339.47        18.71 o
  -9  -6   5         34.98         37.92         7.67 o
  -8  -6   5          3.15         11.27        11.47 o
  -7  -6   5        241.29        288.63        12.23 o
  -6  -6   5        316.27        306.98        10.58 o
  -5  -6   5        171.30        161.95         6.02 o
  -4  -6   5        292.99        275.74         7.71 o
  -3  -6   5        363.39        371.27         9.35 o
  -2  -6   5          3.49          7.66         1.72 o
  -1  -6   5       1153.47       1195.64        25.28 o
   0  -6   5          0.20          0.03         1.24 o
   1  -6   5       1740.81       1738.34        35.88 o
   2  -6   5       1184.37       1220.78        32.12 o
   3  -6   5          0.40          2.16         2.46 o
   4  -6   5        534.89        563.90        16.74 o
   5  -6   5       1285.79       1235.66        38.01 o
   6  -6   5        886.71        864.30        27.77 o
   7  -6   5         69.96         62.17         5.55 o
   8  -6   5         17.26         16.52         6.64 o
   9  -6   5          1.61         -3.56         7.02 o
  -9  -5   5         48.92         52.10        10.67 o
  -8  -5   5          0.75         -2.52         7.34 o
  -7  -5   5         87.85         85.61         6.48 o
  -6  -5   5         37.54         36.59         4.01 o
  -5  -5   5          9.17          7.88         2.43 o
  -4  -5   5        103.61        109.91         4.55 o
  -3  -5   5       2055.65       2095.93        43.32 o
  -2  -5   5         37.83         49.41         2.73 o
  -1  -5   5        807.55        882.06        18.97 o
   0  -5   5       2697.07       2918.77        77.27 o
   1  -5   5       3996.26       4435.73        89.26 o
   2  -5   5        562.53        583.09        16.40 o
   3  -5   5        474.50        450.04        13.37 o
   4  -5   5       2066.09       2108.65        53.89 o
   5  -5   5        127.30        113.18         4.81 o
   6  -5   5        722.73        747.37        20.44 o
   7  -5   5          5.07          3.31         2.89 o
   8  -5   5          8.20          6.32         3.71 o
   9  -5   5        233.34        293.27        30.46 o
 -10  -4   5         31.97         21.39        12.62 o
  -9  -4   5         25.43         17.31         9.98 o
  -7  -4   5        897.66        513.36        27.53 o
  -6  -4   5        124.74        126.82         6.39 o
  -5  -4   5        866.28        840.81        28.05 o
  -4  -4   5         33.52         37.88         2.72 o
  -3  -4   5        488.49        502.49        13.75 o
  -2  -4   5        135.11        145.89         4.53 o
  -1  -4   5        494.90        493.35        16.24 o
   0  -4   5        588.52        626.61        17.91 o
   1  -4   5         22.63         20.79         1.85 o
   2  -4   5          3.70          6.78         1.06 o
   3  -4   5         64.57         62.98         2.35 o
   4  -4   5        116.03        128.02         3.97 o
   5  -4   5        123.50        117.91         5.66 o
   6  -4   5        766.67        716.43        17.72 o
   7  -4   5        139.26        140.05         7.22 o
   8  -4   5          0.10          1.22         3.54 o
   9  -4   5        156.08        155.74         8.96 o
  10  -4   5          1.50          2.65         7.11 o
 -10  -3   5         59.56         39.64        10.55 o
  -9  -3   5         86.97         79.74        13.99 o
  -7  -3   5        366.52        342.37        36.24 o
  -6  -3   5       1760.41       1742.00        44.68 o
  -5  -3   5         10.83          8.09         2.01 o
  -4  -3   5        305.91        320.00         8.24 o
  -3  -3   5        199.58        205.72         5.78 o
  -2  -3   5         38.26         37.09         2.15 o
  -1  -3   5         65.24         75.16         2.88 o
   0  -3   5          4.11          5.90         1.11 o
   1  -3   5       1159.60       1223.84        25.34 o
   2  -3   5        172.76        166.88         4.31 o
   3  -3   5       1642.13       1770.23        36.33 o
   4  -3   5         54.51         50.04         3.36 o
   5  -3   5        449.06        436.54        12.07 o
   6  -3   5        110.17         95.81         4.60 o
   7  -3   5         92.95         99.95         5.81 o
   8  -3   5        199.12        204.83         8.91 o
   9  -3   5         88.71         96.85         6.86 o
  10  -3   5          5.02          0.23         6.38 o
 -10  -2   5         14.17         14.00         9.24 o
  -9  -2   5         19.38         11.39         6.94 o
  -7  -2   5         32.95         25.37         3.30 o
  -6  -2   5        317.91        314.08         9.21 o
  -5  -2   5         34.65         33.03         2.51 o
  -4  -2   5       2423.46       2475.21        50.80 o
  -3  -2   5        511.53        488.27        11.24 o
  -2  -2   5        325.26        362.46         8.53 o
  -1  -2   5        113.98         94.69         3.08 o
   0  -2   5        126.04         97.44         3.22 o
   1  -2   5        703.77        673.51        14.37 o
   2  -2   5       2250.36       2261.45        46.00 o
   3  -2   5          0.02         -0.49         0.91 o
   4  -2   5         18.46         21.53         1.65 o
   5  -2   5         16.22         12.89         1.79 o
   6  -2   5        413.17        418.51        10.28 o
   7  -2   5        219.67        219.84         8.75 o
   8  -2   5        277.37        314.59        11.95 o
   9  -2   5         18.47         23.70         4.35 o
  10  -2   5          2.08          3.46         6.92 o
 -10  -1   5        116.88        116.49        27.30 o
  -9  -1   5        338.61        325.45        19.32 o
  -8  -1   5        105.23          0.84         5.85 o
  -7  -1   5       1858.09       1919.64       100.58 o
  -6  -1   5        651.68        682.32        15.67 o
  -5  -1   5        237.72        234.66         7.68 o
  -4  -1   5        193.61        179.14         5.40 o
  -3  -1   5        951.47        982.39        20.96 o
  -2  -1   5         65.19         80.74         3.05 o
  -1  -1   5       3228.75       3342.02        73.77 o
   0  -1   5        323.50        281.13         6.57 o
   1  -1   5        152.19        138.78         3.72 o
   2  -1   5       1285.65       1289.89        26.64 o
   3  -1   5        508.59        470.28        10.40 o
   4  -1   5        463.29        491.17        11.02 o
   5  -1   5        981.47        862.91        18.62 o
   6  -1   5         20.76         16.18         2.33 o
   7  -1   5        651.81        659.17        15.16 o
   8  -1   5          0.20          1.72         2.92 o
   9  -1   5        597.73        559.77        15.40 o
  10  -1   5        162.95        135.04        29.59 o
  11  -1   5          8.68         22.02        12.16 o
  -9   0   5         59.75         42.19         7.97 o
  -8   0   5          0.62         -4.82         4.82 o
  -6   0   5        744.73        787.32        17.78 o
  -5   0   5       1055.35       1067.28        23.01 o
  -4   0   5        837.56        861.75        18.76 o
  -3   0   5        878.43        856.19        18.46 o
  -2   0   5         22.05         20.65         1.61 o
  -1   0   5        697.55        696.61        17.27 o
   0   0   5        118.37        131.57         3.60 o
   1   0   5       1364.22       1419.33        29.14 o
   2   0   5        846.28        824.79        17.29 o
   3   0   5         10.00          7.71         1.50 o
   4   0   5       4213.20       4316.45        95.89 o
   5   0   5        562.26        608.47        18.28 o
   6   0   5        180.58        206.83         6.04 o
   7   0   5        321.46        328.76         8.77 o
   8   0   5         10.35          9.11         3.52 o
   9   0   5         59.41         57.70         4.29 o
  10   0   5        446.96        476.17        17.13 o
  11   0   5         33.17         36.18         8.90 o
  -9   1   5          0.80         10.19         7.49 o
  -8   1   5        168.36         80.74        11.47 o
  -6   1   5        265.93        275.90         9.89 o
  -5   1   5        139.45        133.50         4.95 o
  -4   1   5        291.19        296.97         7.67 o
  -3   1   5       2471.33       2685.86        54.76 o
  -2   1   5        693.65        732.10        15.78 o
  -1   1   5        165.91        170.83         4.48 o
   0   1   5       1766.92       1754.14        44.51 o
   1   1   5       1685.53       1693.07        39.85 o
   2   1   5         17.64         24.27         1.45 o
   3   1   5         14.61         20.21         1.70 o
   4   1   5          3.77          3.62         1.15 o
   5   1   5        935.11        915.86        19.57 o
   6   1   5        790.13        844.13        18.40 o
   7   1   5        489.05        475.98        11.46 o
   8   1   5         81.45         76.12         7.02 o
   9   1   5        172.12        173.70         9.35 o
  10   1   5         73.93         67.86         5.69 o
  11   1   5         15.75         33.94        13.42 o
  -9   2   5          2.97         11.10         8.09 o
  -8   2   5        260.73        242.54        12.85 o
  -7   2   5        313.43        109.64        13.76 o
  -6   2   5        227.84        258.07         9.68 o
  -5   2   5          8.81          5.37         2.14 o
  -4   2   5        108.27         97.87         4.02 o
  -3   2   5       2086.73       2344.86        48.01 o
  -2   2   5       1095.70       1022.83        21.59 o
  -1   2   5        868.07        839.21        19.39 o
   0   2   5        604.30        595.32        12.75 o
   1   2   5        482.35        473.20        11.17 o
   2   2   5       1259.61       1311.47        26.94 o
   3   2   5        296.87        279.64         6.58 o
   4   2   5        107.91        109.42         3.50 o
   5   2   5         61.83         57.65         2.90 o
   6   2   5        289.09        281.10         8.03 o
   7   2   5          0.15         -1.13         2.00 o
   8   2   5         50.66         50.00         3.43 o
   9   2   5         63.90         50.99         4.94 o
  10   2   5         23.59         45.88        11.24 o
  11   2   5         92.79         76.18         9.81 o
  -9   3   5          4.49          9.35         8.44 o
  -8   3   5         74.04         76.04         7.06 o
  -7   3   5         16.38         19.50         4.67 o
  -6   3   5        533.06        560.72        13.66 o
  -5   3   5        909.77        904.66        20.00 o
  -4   3   5         21.67         19.98         2.62 o
  -3   3   5         84.66         84.30         3.49 o
  -2   3   5        562.39        546.83        16.33 o
  -1   3   5         63.66         76.95         3.08 o
   0   3   5        121.70        105.26         3.53 o
   1   3   5       2364.50       2614.51        52.76 o
   2   3   5        551.54        606.41        12.93 o
   3   3   5       1629.79       1874.96        81.58 o
   4   3   5        492.87        474.07        10.60 o
   5   3   5         33.58         35.87         3.15 o
   6   3   5        368.05        413.92        10.89 o
   7   3   5          5.59          9.73         2.19 o
   8   3   5        300.62        293.61         8.21 o
   9   3   5          1.05         -0.74         2.35 o
  10   3   5        369.16        392.70        28.21 o
  11   3   5         20.81         14.81         8.19 o
  -9   4   5         19.54         35.39         9.83 o
  -8   4   5        211.62        258.21        16.27 o
  -7   4   5         46.72         55.08         8.58 o
  -6   4   5          9.79          5.68         2.96 o
  -5   4   5        106.18        105.50         4.87 o
  -4   4   5       1611.01       1606.39        33.69 o
  -3   4   5        195.24        216.94         6.01 o
  -2   4   5        801.76        772.33        20.11 o
  -1   4   5       1147.32       1204.67        25.07 o
   0   4   5        716.49        699.40        16.14 o
   1   4   5        294.31        278.50         6.34 o
   2   4   5          1.03          1.84         0.64 o
   3   4   5        548.69        545.68        14.55 o
   4   4   5        218.66        233.04         5.88 o
   5   4   5         49.00         49.62         2.71 o
   6   4   5         25.68         27.99         2.26 o
   7   4   5         90.21         91.31         7.40 o
   8   4   5         22.02         17.39         3.86 o
   9   4   5        583.51        558.07        15.38 o
  10   4   5          7.95         14.76         6.99 o
  11   4   5        141.24        139.16        12.31 o
  -8   5   5        337.26        387.06        31.00 o
  -7   5   5        149.65        143.00         8.61 o
  -6   5   5         29.19         23.65         3.56 o
  -5   5   5        364.00        367.89         9.87 o
  -4   5   5        386.59        448.42        10.97 o
  -3   5   5        325.96        292.40         7.57 o
  -2   5   5        131.10        135.88         4.20 o
  -1   5   5         15.05         14.75         1.32 o
   0   5   5          7.93         10.40         1.02 o
   1   5   5        258.45        247.22        10.00 o
   2   5   5       1815.77       1849.78        44.69 o
   3   5   5       3677.94       3872.34        85.40 o
   4   5   5        125.00        129.55         3.95 o
   5   5   5        247.51        222.19         5.98 o
   6   5   5          5.89          4.59         1.78 o
   7   5   5          0.39         -0.67         2.25 o
   8   5   5         20.94         22.36         3.25 o
   9   5   5          3.48          4.04         1.81 o
  10   5   5        271.63        278.92        16.86 o
  11   5   5          6.51          9.02        10.55 o
  -8   6   5         29.69         18.12         6.95 o
  -7   6   5        475.92        472.58        26.48 o
  -6   6   5        117.27        107.24         5.79 o
  -5   6   5         22.47         20.43         3.47 o
  -4   6   5        102.44        118.50         4.98 o
  -3   6   5         12.76         10.56         1.98 o
  -2   6   5       1989.85       2048.70        42.04 o
  -1   6   5        372.62        327.16         8.58 o
   0   6   5          8.46          9.95         0.92 o
   1   6   5        662.38        759.27        37.11 o
   2   6   5        174.17        181.76         6.22 o
   3   6   5       2066.72       2234.10        65.02 o
   4   6   5         89.57         92.21         3.25 o
   5   6   5         63.45         67.86         3.23 o
   6   6   5        982.84        983.82        21.19 o
   7   6   5        463.40        457.47        11.14 o
   8   6   5         97.50        106.85         9.57 o
   9   6   5        423.53        422.52        13.70 o
  10   6   5         80.17         74.59         8.58 o
  11   6   5         21.79         35.50         8.58 o
  -8   7   5          5.24          2.75         7.25 o
  -7   7   5        211.28        204.85        17.78 o
  -6   7   5         91.46         64.53        19.56 o
  -5   7   5        110.24        106.16         5.45 o
  -4   7   5        239.84        188.86         6.41 o
  -3   7   5         16.14          8.12         2.31 o
  -2   7   5        780.94        838.99        18.24 o
  -1   7   5        296.10        281.39         6.99 o
   0   7   5         16.60         18.51         1.27 o
   1   7   5         11.68         13.56         2.11 o
   2   7   5        130.46        142.90         5.83 o
   3   7   5         89.09         89.53         2.92 o
   4   7   5        526.29        537.81        14.49 o
   5   7   5         18.93         17.73         1.87 o
   6   7   5        136.20        123.51         5.13 o
   7   7   5        200.02        209.38         7.76 o
   8   7   5         60.73         52.38         3.98 o
   9   7   5        196.64        200.79         7.87 o
  10   7   5         91.80         82.71         9.08 o
  11   7   5         11.47         18.05        13.65 o
  -7   8   5         70.80         72.11        10.67 o
  -5   8   5        276.94        275.58        11.16 o
  -4   8   5         19.51         10.61         2.90 o
  -3   8   5        382.15        386.40         9.84 o
  -2   8   5        140.46        136.34         4.74 o
  -1   8   5         78.02         85.65         3.44 o
   0   8   5       1490.22       1555.41        40.60 o
   1   8   5        469.01        441.17        12.91 o
   2   8   5       1688.15       1674.33        42.69 o
   3   8   5         13.85         12.57         1.11 o
   4   8   5        252.39        261.12         7.52 o
   5   8   5        257.81        257.85         7.40 o
   6   8   5          0.72         -1.92         1.92 o
   7   8   5        461.73        419.25        12.68 o
   8   8   5          9.28         10.44         3.36 o
   9   8   5         55.33         60.24         5.94 o
  10   8   5        119.78        137.62        11.51 o
  -7   9   5        242.73        228.40        17.83 o
  -6   9   5         36.29         28.42        17.90 o
  -5   9   5         90.48         70.55         5.24 o
  -4   9   5         31.96         42.56         3.99 o
  -3   9   5        202.03        226.63         7.62 o
  -2   9   5          1.76          3.87         2.47 o
  -1   9   5         69.20         80.95         3.59 o
   0   9   5         22.78         25.97         2.42 o
   1   9   5          0.00          0.45         2.42 o
   2   9   5         18.58         20.51         2.75 o
   3   9   5         48.58         46.90         2.10 o
   4   9   5          3.77          3.28         1.51 o
   5   9   5         83.32         90.80         3.89 o
   6   9   5         54.67         54.66         3.52 o
   7   9   5        132.38        139.96         9.75 o
   8   9   5          0.18          2.46         3.46 o
   9   9   5         32.92         26.03        21.45 o
  10   9   5          8.35          0.78         6.17 o
  -6  10   5          0.91          1.77         6.48 o
  -5  10   5        149.89        121.46         7.51 o
  -4  10   5        114.81        118.82         6.17 o
  -3  10   5        127.26        125.65         6.91 o
  -2  10   5          0.11          3.39         2.35 o
  -1  10   5         17.58         22.01         2.47 o
   0  10   5          9.90         10.88         1.74 o
   1  10   5        152.44        156.18         6.87 o
   2  10   5          1.95          5.14         2.74 o
   3  10   5        141.20        140.50         4.35 o
   4  10   5          1.18         -1.55         1.55 o
   5  10   5         36.38         31.39         2.59 o
   6  10   5        123.67        128.53         8.14 o
   7  10   5        132.67        143.95         6.42 o
   8  10   5         57.08         66.53         6.46 o
   9  10   5        296.95        331.08        16.74 o
  10  10   5          9.70         -1.32         7.11 o
  -5  11   5         12.77         -5.62         5.62 o
  -4  11   5         95.08         94.27         6.56 o
  -3  11   5          3.30          5.82         3.27 o
  -2  11   5         46.15         52.01         7.70 o
  -1  11   5         70.68         73.60         5.02 o
   0  11   5        378.33        422.99        11.94 o
   1  11   5         86.51         77.25         3.64 o
   2  11   5         44.96         37.99         4.52 o
   3  11   5         12.16         21.79         1.80 o
   4  11   5        491.65        439.06        20.35 o
   5  11   5        133.24        140.68         5.55 o
   6  11   5        101.68         94.56         6.50 o
   7  11   5        197.39        196.05         7.74 o
   8  11   5        214.49        231.30        16.52 o
   9  11   5          0.07          0.61         5.44 o
  -4  12   5         58.87         27.46        14.15 o
  -3  12   5          0.99          2.60         5.26 o
  -2  12   5          5.15          4.46         3.11 o
  -1  12   5        299.13        296.77        22.83 o
   0  12   5        105.62        104.36         9.95 o
   1  12   5         19.52         15.66         2.46 o
   2  12   5        425.07        448.09        16.62 o
   3  12   5          7.47         11.33         3.15 o
   4  12   5          0.40         -2.32         2.32 o
   5  12   5        533.64        541.60        15.81 o
   6  12   5          8.23          5.04         2.89 o
   7  12   5         64.59         68.53         5.84 o
   8  12   5         20.60          6.39         6.32 o
   9  12   5         95.52        103.64         9.30 o
  -3  13   5         25.32          8.30         7.40 o
  -2  13   5        156.40        140.15        19.50 o
  -1  13   5        134.03        153.34        13.33 o
   0  13   5          1.65         -2.00         2.41 o
   1  13   5          0.13         -2.05         2.05 o
   2  13   5          1.17          1.66         1.71 o
   3  13   5          0.08          1.45         7.00 o
   4  13   5         10.73          7.01         3.87 o
   5  13   5         16.02         10.17         4.90 o
   6  13   5         90.25         85.82         7.34 o
   7  13   5          3.15          4.27         5.55 o
   8  13   5         74.90         79.23         7.71 o
  -1  14   5        334.26        357.53        23.41 o
   0  14   5          5.15          4.56         6.83 o
   1  14   5          8.99         -1.43         5.89 o
   2  14   5        156.82        185.16        27.98 o
   3  14   5        109.53        112.19        11.23 o
   4  14   5         36.40         45.22         4.99 o
   5  14   5        198.59        185.02        10.23 o
   6  14   5         49.85         50.92         7.11 o
   7  14   5         52.37         50.73         9.30 o
  -1  15   5          4.22         -7.21         8.37 o
   0  15   5        105.18         84.18        28.90 o
   1  15   5          0.04          4.08         8.03 o
   2  15   5         35.31         45.36         9.92 o
   3  15   5         38.98         39.91        13.07 o
   4  15   5         54.45         74.10         9.50 o
   5  15   5        218.36        261.23        26.03 o
   6  15   5        484.17        506.67        25.18 o
   3  16   5         57.31         65.37        17.89 o
  -4 -14   6        127.98        155.74        15.83 o
  -3 -14   6          0.92         -1.55         5.41 o
  -2 -14   6          0.44         -2.24         9.61 o
  -1 -14   6          8.47         25.53         7.99 o
   0 -14   6          0.15          4.49         7.44 o
   1 -14   6        135.07        146.75        13.11 o
  -5 -13   6         26.12         33.74         7.31 o
  -4 -13   6         21.42         24.78         5.47 o
  -3 -13   6         18.14         24.18         5.19 o
  -2 -13   6         63.34         57.64         5.86 o
  -1 -13   6         21.74         20.29         5.22 o
   0 -13   6          0.59          0.81         8.95 o
   1 -13   6         24.79         30.07        14.11 o
   2 -13   6         57.91         48.90         9.02 o
   3 -13   6          1.81          0.55         8.09 o
  -6 -12   6        354.66        408.13        20.97 o
  -5 -12   6        102.65        102.23        10.42 o
  -4 -12   6         49.56         52.88         5.89 o
  -3 -12   6         12.83         21.72         4.63 o
  -2 -12   6        125.82        127.98         8.38 o
  -1 -12   6          2.15         -3.45         3.45 o
   0 -12   6          6.13          8.58         3.80 o
   1 -12   6          0.77         -0.69         8.03 o
   2 -12   6          0.01          1.18         7.00 o
   3 -12   6         16.20         13.31         8.83 o
   4 -12   6         84.46         83.01        10.52 o
  -7 -11   6        104.83        109.86        10.94 o
  -6 -11   6         23.16         22.14         5.33 o
  -5 -11   6         21.17         27.40         6.32 o
  -4 -11   6        233.55        224.81        11.42 o
  -3 -11   6        312.98        322.13        13.05 o
  -2 -11   6        371.41        389.13        12.61 o
  -1 -11   6          4.94         10.41         6.16 o
   0 -11   6        681.28        630.73        19.55 o
   1 -11   6         29.93         16.29         7.11 o
   2 -11   6        606.79        581.71        34.87 o
   3 -11   6         42.39         47.50         8.05 o
   4 -11   6         27.61         28.58         8.49 o
   5 -11   6          0.21          4.38        11.58 o
   6 -11   6         32.57         48.17        14.22 o
  -8 -10   6          0.52          5.51         8.60 o
  -7 -10   6         54.82         61.95         8.48 o
  -6 -10   6         38.31         36.72         6.75 o
  -5 -10   6        147.32        148.60         8.48 o
  -4 -10   6        864.89        926.31        23.56 o
  -3 -10   6        456.23        462.09        13.43 o
  -2 -10   6        378.96        376.48        12.41 o
  -1 -10   6        331.75        336.31        11.95 o
   0 -10   6        241.58        196.85        11.83 o
   1 -10   6        439.69        431.92        26.38 o
   2 -10   6         31.46         26.38         6.65 o
   3 -10   6        137.56        156.12        11.46 o
   4 -10   6        201.31        229.07        14.46 o
   5 -10   6          8.06         14.33         9.06 o
   6 -10   6          0.00         -0.10         7.13 o
  -8  -9   6          0.32          1.14         9.63 o
  -7  -9   6        108.31        144.44        19.27 o
  -6  -9   6         30.29         37.88         5.12 o
  -5  -9   6         36.78         35.25         4.68 o
  -4  -9   6        232.37        228.27         8.65 o
  -3  -9   6        460.65        420.99        11.28 o
  -2  -9   6       1116.58       1130.03        24.78 o
  -1  -9   6         30.66         30.11         2.81 o
   0  -9   6        437.56        427.91        10.55 o
   1  -9   6        270.51        214.72        11.10 o
   2  -9   6          3.40          4.24         3.70 o
   3  -9   6        163.34        147.36        18.58 o
   4  -9   6         42.26         56.73         7.72 o
   5  -9   6         50.50         56.89        11.24 o
   6  -9   6          0.80         -6.28         6.28 o
   7  -9   6          6.98          6.12         8.72 o
  -8  -8   6        268.12        304.33        18.29 o
  -7  -8   6         92.02         91.01         8.23 o
  -6  -8   6        338.97        330.73        12.31 o
  -5  -8   6          6.70          6.25         3.61 o
  -4  -8   6        387.70        371.45        11.33 o
  -3  -8   6         22.08         24.95         3.25 o
  -2  -8   6        459.93        436.08        10.98 o
  -1  -8   6         79.56         70.89         3.78 o
   0  -8   6         16.43         13.12         1.96 o
   1  -8   6        244.93        266.71         7.38 o
   2  -8   6          3.18          4.15         3.15 o
   3  -8   6        232.74        226.12         9.14 o
   4  -8   6         69.64         52.92         6.77 o
   5  -8   6          0.87          8.06         4.96 o
   6  -8   6         52.36         58.82        16.17 o
   7  -8   6         70.39         64.96         9.46 o
   8  -8   6        128.03        172.41        15.62 o
  -9  -7   6        124.36        136.57        12.67 o
  -8  -7   6          1.08         -7.55         8.60 o
  -7  -7   6         64.00         72.55         8.07 o
  -6  -7   6          0.11          0.44         3.58 o
  -5  -7   6        264.72        300.13         9.88 o
  -4  -7   6        883.81        862.57        19.55 o
  -3  -7   6         39.56         31.60         2.83 o
  -2  -7   6         12.29         12.58         2.18 o
  -1  -7   6        185.77        175.23         5.50 o
   0  -7   6        687.98        678.38        15.20 o
   1  -7   6         75.77         95.32         3.50 o
   2  -7   6        123.47         96.19         5.55 o
   3  -7   6         20.93         36.45         3.90 o
   4  -7   6        198.30        196.50         8.68 o
   5  -7   6       1194.05        491.79        30.05 o
   6  -7   6        186.00        201.63        19.73 o
   7  -7   6        113.55        121.62        11.18 o
   8  -7   6         11.69         23.87         7.87 o
  -9  -6   6         84.03        103.91        21.45 o
  -8  -6   6          4.61         -0.88         5.79 o
  -7  -6   6        155.18        142.67         9.65 o
  -6  -6   6       1241.68       1152.16        47.87 o
  -5  -6   6          3.41          1.66         2.70 o
  -4  -6   6        728.43        694.45        16.12 o
  -3  -6   6       1458.83       1455.09        30.96 o
  -2  -6   6          0.00         -0.10         1.76 o
  -1  -6   6         11.41          7.79         1.67 o
   0  -6   6       2049.98       2185.48        45.01 o
   1  -6   6         24.05         24.74         1.90 o
   2  -6   6          4.91          3.75         2.38 o
   3  -6   6         53.32         49.87         3.88 o
   4  -6   6         89.01        101.44         6.22 o
   5  -6   6         88.12         95.99         8.78 o
   6  -6   6         18.92         23.21         6.93 o
   7  -6   6        283.73        298.90        11.68 o
   8  -6   6        105.02        100.03        13.30 o
   9  -6   6         23.93         34.06         8.49 o
  -9  -5   6        279.95        322.00        19.50 o
  -8  -5   6          2.36         -0.68         3.34 o
  -7  -5   6          0.34         -1.02         3.95 o
  -6  -5   6        105.15         75.84         6.42 o
  -5  -5   6        451.80        473.12        13.21 o
  -4  -5   6         90.36         87.39         4.99 o
  -3  -5   6        296.58        278.60         8.24 o
  -2  -5   6        732.53        740.69        16.47 o
  -1  -5   6         36.71         37.88         2.36 o
   0  -5   6        270.42        286.05         7.22 o
   1  -5   6        112.46        121.71         3.85 o
   2  -5   6         82.68         83.27         3.02 o
   3  -5   6         18.42         23.21         3.11 o
   4  -5   6        597.65        563.99        16.67 o
   5  -5   6        447.44        462.53        12.10 o
   6  -5   6       1762.66       1729.79        44.44 o
   7  -5   6         91.25        109.46         8.03 o
   8  -5   6         36.36         32.27         8.15 o
   9  -5   6         99.96        119.85        11.84 o
  -9  -4   6        111.50         88.95        10.14 o
  -8  -4   6        107.79         -2.06         4.13 o
  -6  -4   6        832.42        750.89        33.65 o
  -5  -4   6        580.93        580.71        15.37 o
  -4  -4   6         43.97         45.79         3.04 o
  -3  -4   6        368.10        372.22         9.34 o
  -2  -4   6          1.08          0.89         1.42 o
  -1  -4   6        392.58        379.41        11.30 o
   0  -4   6        235.59        228.60         6.22 o
   1  -4   6        913.18        945.65        20.14 o
   2  -4   6        172.68        185.94         5.73 o
   3  -4   6         13.08          8.12         1.61 o
   4  -4   6         65.20         63.89         2.82 o
   5  -4   6        143.52        154.75         5.38 o
   6  -4   6        256.86        254.54        12.55 o
   7  -4   6         78.22         82.96         5.25 o
   8  -4   6          2.61          3.84         3.58 o
   9  -4   6         16.00          3.41         6.08 o
  10  -4   6          6.64         -3.54         7.92 o
  -9  -3   6        202.79        202.79        15.02 o
  -7  -3   6       1208.06       1179.25        60.33 o
  -5  -3   6        915.14        872.65        19.49 o
  -4  -3   6        520.66        514.95        12.27 o
  -3  -3   6          0.13          4.10         1.65 o
  -2  -3   6         47.08         41.33         2.71 o
  -1  -3   6         24.63         13.37         1.57 o
   0  -3   6       1291.40       1371.55        31.39 o
   1  -3   6       2808.99       2927.15        65.21 o
   2  -3   6        497.28        485.37        10.86 o
   3  -3   6         93.24         94.66         3.23 o
   4  -3   6        287.65        308.44         7.67 o
   5  -3   6        192.02        173.11         6.24 o
   6  -3   6         32.17         35.55         2.97 o
   7  -3   6         37.31         33.77         3.82 o
   8  -3   6        276.03        280.76        10.78 o
   9  -3   6         19.33         13.13         4.98 o
  10  -3   6         71.89         80.82         9.31 o
  -9  -2   6         16.05         16.01         7.11 o
  -7  -2   6        119.23        102.84         9.86 o
  -6  -2   6         58.33         56.13         5.93 o
  -5  -2   6         25.35         17.53         2.64 o
  -4  -2   6          5.65          7.60         1.94 o
  -3  -2   6          7.27          8.44         1.69 o
  -2  -2   6        673.45        731.12        16.06 o
  -1  -2   6         58.75         55.22         2.55 o
   0  -2   6       1417.02       1506.62        34.23 o
   1  -2   6        139.98        157.02         4.48 o
   2  -2   6         70.82         68.20         2.84 o
   3  -2   6       1566.51       1596.04        36.35 o
   4  -2   6        798.64        858.35        18.52 o
   5  -2   6          8.67          6.34         1.66 o
   6  -2   6         21.28         22.54         2.38 o
   7  -2   6         24.81         13.44         2.63 o
   8  -2   6         50.70         49.54         4.02 o
   9  -2   6         91.06         86.43         5.81 o
  10  -2   6          9.52         13.48         5.03 o
  -9  -1   6          2.72         -2.82        14.91 o
  -8  -1   6         72.38         56.57         8.26 o
  -7  -1   6        120.36        127.06        13.30 o
  -6  -1   6        608.63        627.87        26.17 o
  -5  -1   6        377.59        331.99         9.71 o
  -4  -1   6        491.05        500.08        12.04 o
  -3  -1   6        162.55        192.07         5.65 o
  -2  -1   6       2034.28       2133.60        43.84 o
  -1  -1   6        609.77        621.75        14.85 o
   0  -1   6       3368.43       3578.16        72.23 o
   1  -1   6         31.34         34.96         1.88 o
   2  -1   6        227.14        235.78         5.79 o
   3  -1   6       2812.03       3210.45        65.03 o
   4  -1   6          3.81          1.67         1.37 o
   5  -1   6        644.23        652.61        14.58 o
   6  -1   6        159.60        173.80         9.27 o
   7  -1   6          0.32         -0.37         2.40 o
   8  -1   6        154.08        155.85         7.03 o
   9  -1   6         12.18         24.29         4.13 o
  10  -1   6         23.85         19.34         7.50 o
  -9   0   6         31.65         37.19        10.21 o
  -7   0   6          9.92         10.11         3.26 o
  -6   0   6         52.81         70.31         5.86 o
  -5   0   6        113.96        130.50         5.32 o
  -4   0   6        300.07        310.04         8.16 o
  -3   0   6        164.93        182.28         5.94 o
  -2   0   6        221.17        222.00         5.94 o
  -1   0   6        100.73        107.44         3.48 o
   0   0   6        873.33        884.18        18.71 o
   1   0   6        478.93        465.06        11.16 o
   2   0   6        849.22        871.65        18.43 o
   3   0   6       1194.24       1299.75        31.20 o
   4   0   6        744.27        738.00        17.70 o
   5   0   6         26.21         22.55         1.98 o
   6   0   6         30.92         34.75         2.61 o
   7   0   6        192.27        187.83         6.36 o
   8   0   6          3.07         -2.14         2.85 o
   9   0   6         13.66         15.57         3.68 o
  10   0   6         79.65         61.60         7.32 o
  11   0   6          8.86         -3.59         8.72 o
  -9   1   6         44.92         47.62         8.74 o
  -8   1   6         28.88         17.78         5.38 o
  -7   1   6        117.60        127.67         7.13 o
  -6   1   6       1027.47       1092.45        29.14 o
  -5   1   6         33.37         41.88         3.00 o
  -4   1   6         23.44         22.54         2.36 o
  -3   1   6        239.52        252.45         6.76 o
  -2   1   6        267.48        337.29         8.93 o
  -1   1   6          8.48          6.06         1.12 o
   0   1   6         13.89          9.13         1.09 o
   1   1   6        965.70        989.98        21.54 o
   2   1   6       4554.59       4546.84       105.24 o
   3   1   6      10269.79      11155.12       243.55 o
   4   1   6          4.36          5.10         1.34 o
   5   1   6        183.14        223.68         7.20 o
   6   1   6         93.36         99.47         4.23 o
   7   1   6          9.36          4.38         2.28 o
   8   1   6          0.03          2.84         2.88 o
   9   1   6        154.42        153.83        10.65 o
  10   1   6         49.91         41.16         5.06 o
  11   1   6          1.94         10.16         8.23 o
  -9   2   6          7.03          2.68         8.47 o
  -8   2   6          0.12         -5.74         5.78 o
  -7   2   6          1.14          2.62         3.53 o
  -6   2   6         48.37         44.09         4.18 o
  -5   2   6         32.94         37.54         3.09 o
  -4   2   6         60.66         64.84         3.97 o
  -3   2   6       1295.97       1338.50        28.13 o
  -2   2   6        906.73        889.35        19.10 o
  -1   2   6       1386.67       1474.06        30.48 o
   0   2   6        943.42        916.40        19.31 o
   1   2   6          6.53          7.96         1.18 o
   2   2   6        726.13        771.62        18.42 o
   3   2   6        590.29        658.63        15.70 o
   4   2   6       2731.36       2979.21        60.37 o
   5   2   6        214.63        233.39         6.29 o
   6   2   6         98.49         98.64         4.20 o
   7   2   6         14.86         14.62         2.53 o
   8   2   6          6.57          3.30         2.67 o
   9   2   6         12.15         13.18         4.87 o
  10   2   6          0.74         -0.56         3.97 o
  11   2   6        101.78        138.99        12.48 o
  -9   3   6         36.15         39.12         9.42 o
  -8   3   6          1.64          5.10         5.84 o
  -7   3   6        389.73        389.68        13.71 o
  -6   3   6         29.90         34.87         4.45 o
  -5   3   6        300.06        313.77         8.67 o
  -4   3   6        484.51        505.34        12.02 o
  -3   3   6        240.13        246.36         6.66 o
  -2   3   6          2.34          1.79         1.47 o
  -1   3   6        203.08        195.10         5.78 o
   0   3   6          9.66         12.66         1.08 o
   1   3   6       2137.24       2236.19        59.39 o
   2   3   6        238.28        203.51         5.09 o
   3   3   6       1353.18       1506.83        31.08 o
   4   3   6          6.71          8.47         1.34 o
   5   3   6        685.77        700.46        15.41 o
   6   3   6         25.03         21.05         2.27 o
   7   3   6         49.56         51.26         3.62 o
   8   3   6         73.97         70.34         4.55 o
   9   3   6         10.45          7.20         3.08 o
  10   3   6         28.32         25.38         9.98 o
  11   3   6          0.36          5.73         8.03 o
  -8   4   6        110.97        111.99         9.16 o
  -7   4   6         20.15         22.50         5.54 o
  -6   4   6        199.03        194.39        10.30 o
  -5   4   6         30.29         32.06         3.21 o
  -4   4   6          0.61          4.64         2.21 o
  -3   4   6        172.22        157.46         9.10 o
  -2   4   6         80.89         94.69         4.14 o
  -1   4   6          0.13          2.36         1.20 o
   0   4   6        340.60        340.65         7.87 o
   1   4   6         64.59         41.60         1.77 o
   2   4   6      11410.20      13148.54       298.40 o
   3   4   6        415.81        475.85        14.41 o
   4   4   6        383.19        455.70        10.35 o
   5   4   6        649.84        636.02        14.12 o
   6   4   6        477.95        480.22        12.44 o
   7   4   6        802.18        782.51        17.45 o
   8   4   6        345.35        331.22         9.99 o
   9   4   6        632.20        673.58        18.78 o
  10   4   6         12.08          8.97         3.88 o
  11   4   6          5.93         16.42        16.52 o
  -8   5   6         17.34         17.72         7.02 o
  -7   5   6        220.20        226.95        16.06 o
  -6   5   6        131.83        113.23         8.87 o
  -5   5   6         83.02         82.97         4.62 o
  -4   5   6          7.21         11.88         3.36 o
  -3   5   6         72.08         73.10         3.64 o
  -2   5   6         10.45         10.08         1.63 o
  -1   5   6         11.63         14.00         1.41 o
   0   5   6         16.98         18.51         1.31 o
   1   5   6         21.37         25.88         2.38 o
   2   5   6       3771.82       4035.39        81.24 o
   3   5   6       1702.64       1805.27        37.02 o
   4   5   6        874.05        823.74        17.68 o
   5   5   6       2137.76       2126.11        48.00 o
   6   5   6       1183.40       1143.07        26.61 o
   7   5   6        128.25        122.36         5.09 o
   8   5   6         99.30         95.77         5.57 o
   9   5   6        104.95         87.06         6.52 o
  10   5   6          2.90         -1.26         6.16 o
  11   5   6         78.95         64.07         9.23 o
  -8   6   6        516.50        570.26        22.76 o
  -7   6   6         79.24         73.25        10.51 o
  -6   6   6        119.65        107.38        15.25 o
  -5   6   6         18.26         27.50         3.41 o
  -4   6   6         66.48         74.98         4.13 o
  -3   6   6          9.80         12.61         2.18 o
  -2   6   6         77.92         90.29         3.72 o
  -1   6   6        102.57        101.95         3.55 o
   0   6   6         61.14         51.76         3.68 o
   1   6   6        352.76        319.31        12.38 o
   2   6   6         65.37         48.94         3.31 o
   3   6   6       1757.72       1889.80        38.64 o
   4   6   6        171.31        180.11         5.49 o
   5   6   6       1007.28       1038.58        22.16 o
   6   6   6        719.25        749.03        18.14 o
   7   6   6       3762.18       3853.69        85.84 o
   8   6   6        331.18        312.82        12.27 o
   9   6   6        303.46        318.77        11.86 o
  10   6   6         18.26         17.21         6.81 o
  11   6   6        173.84        166.48        13.67 o
  -7   7   6        222.89        205.07        25.00 o
  -6   7   6         68.97         52.42         8.62 o
  -5   7   6          4.98          6.07         3.85 o
  -4   7   6         69.54         73.60         5.42 o
  -3   7   6          1.04          0.57         2.16 o
  -2   7   6        129.88        127.86         6.90 o
  -1   7   6         84.54         93.01         3.49 o
   0   7   6        666.35        694.53        15.08 o
   1   7   6        152.09        166.77         6.44 o
   2   7   6         10.11         15.21         2.48 o
   3   7   6         95.93         97.25         3.55 o
   4   7   6        247.19        251.57         8.14 o
   5   7   6        208.97        202.09         5.80 o
   6   7   6       4626.26       4635.08       114.63 o
   7   7   6       1169.97       1127.52        32.02 o
   8   7   6        950.25        933.97        22.60 o
   9   7   6         21.39         23.00         4.01 o
  10   7   6         23.40         25.94        17.43 o
  11   7   6        156.68        173.60        16.17 o
  -7   8   6        289.69        340.98        17.04 o
  -6   8   6        293.78        306.83        14.49 o
  -5   8   6          3.87          0.37         4.52 o
  -4   8   6        304.02        299.72        12.08 o
  -3   8   6        422.41        436.64        10.98 o
  -2   8   6        546.56        613.73        14.09 o
  -1   8   6        727.91        710.97        15.70 o
   0   8   6        146.66        162.24         4.46 o
   1   8   6        331.19        332.31        10.49 o
   2   8   6        165.17        148.45         7.05 o
   3   8   6          0.54          7.67         2.36 o
   4   8   6         19.48         15.39         2.41 o
   5   8   6        221.39        245.15         8.15 o
   6   8   6        562.41        548.08        14.13 o
   7   8   6       1042.54       1056.37        28.08 o
   8   8   6        901.01        952.76        25.76 o
   9   8   6          1.90         -4.04         4.04 o
  10   8   6         53.36         38.90         8.09 o
  -6   9   6          1.22         -3.66         8.37 o
  -5   9   6          0.57          2.96         4.54 o
  -4   9   6          2.54          1.55         3.71 o
  -3   9   6          2.40         10.56         2.84 o
  -2   9   6         76.10         74.10         4.21 o
  -1   9   6         37.30         41.27         3.20 o
   0   9   6         12.34         13.99         1.86 o
   1   9   6        223.87        222.92         8.61 o
   2   9   6         29.76         22.51         3.10 o
   3   9   6         33.08         41.77         3.71 o
   4   9   6        775.10        765.84        18.56 o
   5   9   6        702.13        725.91        16.19 o
   6   9   6         54.74         54.28         3.77 o
   7   9   6         41.14         40.25         3.90 o
   8   9   6        311.36        304.82        26.22 o
   9   9   6         73.70         81.68         6.98 o
  10   9   6        140.73        124.65        10.63 o
  -6  10   6         50.96         37.16        16.06 o
  -5  10   6         14.29         19.19         5.32 o
  -4  10   6        339.51        389.23        15.41 o
  -3  10   6         12.98          7.22         3.17 o
  -2  10   6        335.54        384.62        10.88 o
  -1  10   6          0.23         -1.13         2.05 o
   0  10   6        188.81        198.34         6.15 o
   1  10   6         57.29         66.22         5.04 o
   2  10   6         34.03         26.50         3.55 o
   3  10   6        129.76        136.20         7.01 o
   4  10   6        362.43        366.28        10.24 o
   5  10   6        414.28        435.59        13.97 o
   6  10   6         40.04         43.29         3.31 o
   7  10   6        152.77        150.94         6.56 o
   8  10   6        115.47        114.21         7.71 o
   9  10   6         33.24         27.42         5.45 o
  10  10   6        301.81        306.04        22.48 o
  -5  11   6        134.96        122.47        14.91 o
  -4  11   6         45.56         12.40        11.57 o
  -3  11   6        105.35        113.70         7.34 o
  -2  11   6         28.23         30.16         3.85 o
  -1  11   6        512.67        529.68        15.53 o
   0  11   6          5.73          4.30         2.22 o
   1  11   6        601.88        604.93        34.75 o
   3  11   6        208.70        192.68         9.61 o
   4  11   6         19.50         18.23         2.84 o
   5  11   6       1049.80       1121.39        41.62 o
   6  11   6          7.96         11.14         3.02 o
   7  11   6          0.01          0.85         3.20 o
   8  11   6        218.48        199.97         9.37 o
   9  11   6        225.37        263.18        25.58 o
  -4  12   6        151.99        138.95        12.90 o
  -3  12   6         16.61          5.11         5.14 o
  -2  12   6         34.81         36.82         6.02 o
  -1  12   6         72.56         70.32         7.87 o
   0  12   6         69.91         53.45        10.78 o
   1  12   6          3.37          2.40        11.58 o
   2  12   6        259.48        279.98        43.35 o
   3  12   6         51.21         38.08        10.55 o
   5  12   6          6.32          3.82         4.14 o
   6  12   6        236.03        129.09        28.44 o
   7  12   6          7.98         10.78         3.91 o
   8  12   6         73.52         93.81         8.65 o
   9  12   6          4.21         11.06         6.44 o
  -3  13   6          8.52          1.25         8.09 o
  -2  13   6          8.78          8.97         5.15 o
  -1  13   6         84.09         40.50        29.70 o
   0  13   6          3.62         -0.46         7.80 o
   2  13   6        198.43         19.27         6.88 o
   3  13   6          0.05          0.92         6.65 o
   5  13   6          1.16          5.96         3.84 o
   6  13   6          5.78          2.81         6.99 o
   7  13   6         12.84          1.02         4.45 o
   8  13   6          0.82         -1.54         6.99 o
  -2  14   6          3.53          4.27         8.42 o
  -1  14   6        273.52        330.04        19.36 o
   0  14   6         69.49         73.40         9.20 o
   1  14   6          2.79          3.14         6.60 o
   2  14   6          0.63         -1.58         6.83 o
   3  14   6          7.67         -2.29        10.32 o
   4  14   6          0.74          7.75         7.49 o
   5  14   6        185.99        206.53        15.21 o
   6  14   6         44.66         58.03        10.78 o
   0  15   6          0.53         15.60        15.14 o
   1  15   6         10.85         34.41        14.22 o
   2  15   6          7.34         17.66        14.45 o
   3  15   6          2.62          3.00        12.16 o
   4  15   6         45.13         53.53         9.16 o
   5  15   6         13.49         24.46         7.78 o
   6  15   6          2.88          1.84        14.91 o
  -2 -14   7          1.14         -3.99         7.72 o
  -1 -14   7         86.81         88.17        13.07 o
   0 -14   7          0.16          4.05        12.50 o
  -4 -13   7          2.21          8.46         6.97 o
  -3 -13   7         41.10         46.37         6.11 o
  -2 -13   7         10.96          9.88         5.17 o
  -1 -13   7          8.91          0.63         5.99 o
   0 -13   7         46.50         64.84         9.03 o
   1 -13   7          3.77          7.64         7.34 o
   2 -13   7          0.99          7.47         7.82 o
   3 -13   7          0.43         -6.74         8.69 o
  -5 -12   7        222.83        245.96        13.80 o
  -4 -12   7        305.35        347.84        17.72 o
  -3 -12   7         21.56         17.13         5.18 o
  -2 -12   7        144.93        147.08         8.33 o
  -1 -12   7          2.28         -2.92         4.09 o
   0 -12   7         52.13         48.60         7.87 o
   1 -12   7         28.94         16.55         6.94 o
   2 -12   7        120.54        129.13        15.14 o
   3 -12   7        123.17        148.34        14.66 o
   4 -12   7        110.51        114.72        13.07 o
  -6 -11   7         37.54         30.98        16.38 o
  -5 -11   7          0.90         -2.49         5.05 o
  -4 -11   7          0.15          3.31         4.95 o
  -3 -11   7        140.90        139.49         7.71 o
  -2 -11   7        236.90        221.77         9.40 o
  -1 -11   7        143.31        130.85         7.41 o
   0 -11   7          3.17          1.46         2.67 o
   1 -11   7         66.71         46.79         9.40 o
   2 -11   7         15.85          1.15         7.34 o
   3 -11   7          3.35         11.56         6.69 o
   4 -11   7         52.79         42.12         8.87 o
   5 -11   7          1.61         14.22         7.82 o
  -7 -10   7          0.10          4.96         8.13 o
  -6 -10   7         41.91         36.37         9.24 o
  -5 -10   7        210.96        228.73        11.15 o
  -4 -10   7        153.73        146.58         8.74 o
  -3 -10   7        617.08        580.66        20.02 o
  -2 -10   7        229.90        219.09         9.74 o
  -1 -10   7        158.28        145.88         8.11 o
   0 -10   7        387.77        339.24        16.66 o
   1 -10   7        679.89        661.31        37.85 o
   2 -10   7        299.59        250.25        19.04 o
   3 -10   7        194.92        196.23        29.13 o
   4 -10   7         16.28         30.84         7.09 o
   5 -10   7        118.72        130.18        12.42 o
   6 -10   7          4.84         -7.66         7.66 o
  -8  -9   7        256.23        248.42        22.71 o
  -7  -9   7         10.80         11.72         5.47 o
  -6  -9   7        334.53        309.32        15.22 o
  -5  -9   7        608.86        607.72        22.25 o
  -4  -9   7       1192.75       1173.19        28.84 o
  -3  -9   7        447.31        456.72        14.24 o
  -2  -9   7          3.56         -1.71         2.86 o
  -1  -9   7        133.77        137.78         6.74 o
   0  -9   7         11.16         -0.03         2.40 o
   1  -9   7        287.37        279.17        12.59 o
   2  -9   7        192.97        179.15        15.60 o
   3  -9   7         54.87         59.31         7.44 o
   4  -9   7         21.20         19.97         6.66 o
   5  -9   7        103.43        133.50        17.89 o
   6  -9   7         22.05         20.31        12.27 o
   7  -9   7         30.27         64.26        13.88 o
  -8  -8   7         14.30         10.69         9.18 o
  -7  -8   7         49.03         59.95         7.76 o
  -6  -8   7        188.33        178.47         9.46 o
  -5  -8   7       1014.17       1044.93        29.09 o
  -4  -8   7         44.83         40.53         4.09 o
  -3  -8   7       1804.58       1832.98        42.69 o
  -2  -8   7        417.70        392.24        10.38 o
  -1  -8   7        180.35        174.07         5.99 o
   0  -8   7        207.19        220.81         6.89 o
   1  -8   7         48.82         36.87         2.75 o
   2  -8   7        516.14        503.52        21.08 o
   3  -8   7        137.20        120.42        15.14 o
   4  -8   7         13.75         13.21         5.51 o
   5  -8   7        111.59         92.90        14.45 o
   6  -8   7         12.06          6.65         6.31 o
   7  -8   7          9.88         12.54         7.00 o
   8  -8   7         31.62         26.69         8.81 o
  -8  -7   7         49.45         41.65        13.76 o
  -7  -7   7         90.30         85.46         9.63 o
  -6  -7   7        149.93        179.26        10.96 o
  -5  -7   7          1.52          3.08         3.75 o
  -4  -7   7       1517.50       1437.84        54.04 o
  -3  -7   7          4.54          1.67         2.50 o
  -2  -7   7         29.41         28.01         2.73 o
  -1  -7   7       1381.07       1383.27        29.49 o
   0  -7   7        195.41        203.14         6.18 o
   1  -7   7        539.09        551.71        12.75 o
   2  -7   7        122.01        112.46         7.33 o
   3  -7   7        848.07        809.72        36.78 o
   4  -7   7        230.60        225.43        13.48 o
   5  -7   7        655.59        716.82        43.81 o
   6  -7   7         16.03         18.35         9.86 o
   7  -7   7         13.65         12.46         6.54 o
   8  -7   7        298.82        299.60        18.31 o
  -8  -6   7        208.71        225.41        16.04 o
  -7  -6   7        169.88        158.52        11.74 o
  -6  -6   7        232.57        227.33        12.11 o
  -5  -6   7        676.22        634.63        19.81 o
  -4  -6   7         24.79         23.36         3.68 o
  -3  -6   7        183.33        193.19         7.98 o
  -2  -6   7        508.31        505.17        12.25 o
  -1  -6   7         82.53         92.49         4.12 o
   0  -6   7         58.23         66.09         3.30 o
   1  -6   7       1478.96       1568.40        32.79 o
   2  -6   7         83.97         85.55         3.95 o
   3  -6   7        108.99         98.61         6.36 o
   4  -6   7         31.24         30.75         4.81 o
   5  -6   7         70.49         73.94         9.84 o
   6  -6   7         37.14         35.55        10.55 o
   7  -6   7          8.80          1.15         8.95 o
   8  -6   7         52.68         57.53        11.01 o
   9  -6   7          7.31         -0.42        11.47 o
  -9  -5   7          5.10          6.90         8.23 o
  -8  -5   7        309.45        311.81        18.67 o
  -7  -5   7         11.00          2.99         5.68 o
  -6  -5   7        576.03        606.74        21.38 o
  -5  -5   7        371.09        356.65        12.76 o
  -4  -5   7         99.67         94.28         6.01 o
  -3  -5   7       1019.79        993.16        21.85 o
  -2  -5   7         87.43         78.18         3.89 o
  -1  -5   7       1565.19       1581.67        33.22 o
   0  -5   7        215.67        252.48         6.82 o
   1  -5   7        730.13        748.04        16.89 o
   2  -5   7          7.76          9.87         1.94 o
   3  -5   7        438.57        462.00        10.73 o
   4  -5   7         49.74         51.24         5.46 o
   5  -5   7        928.14        954.55        22.76 o
   6  -5   7        104.41        100.23         4.99 o
   7  -5   7         70.36         68.27         4.53 o
   8  -5   7        165.19        199.79        19.73 o
   9  -5   7         58.68         49.18         9.75 o
  -9  -4   7         26.94         36.49         8.61 o
  -8  -4   7         35.75         31.27         7.29 o
  -7  -4   7          0.21          8.26         4.77 o
  -6  -4   7         17.78         16.54         4.82 o
  -5  -4   7         21.13         24.52         3.75 o
  -4  -4   7         33.54         32.66         3.01 o
  -3  -4   7         12.15         10.27         2.19 o
  -2  -4   7         25.07         16.47         2.16 o
  -1  -4   7        235.35        233.67         6.90 o
   0  -4   7       1210.51       1334.84        28.07 o
   1  -4   7         51.09         46.98         2.51 o
   2  -4   7       1707.91       1821.52        37.66 o
   3  -4   7        132.40        127.31         4.10 o
   4  -4   7         56.36         64.95         3.10 o
   5  -4   7        738.30        787.10        19.21 o
   6  -4   7        385.37        413.09        13.01 o
   7  -4   7        636.56        695.99        23.89 o
   8  -4   7        333.49        348.67        16.11 o
   9  -4   7         34.41         23.70         6.92 o
  -9  -3   7         29.73         21.11         9.98 o
  -8  -3   7         48.96         56.28         9.17 o
  -6  -3   7        216.50        156.44        13.99 o
  -5  -3   7        759.93        712.46        16.64 o
  -4  -3   7        141.04        126.70         5.26 o
  -3  -3   7          4.74          5.87         1.97 o
  -2  -3   7        734.79        760.16        16.92 o
  -1  -3   7       1484.09       1620.26        33.83 o
   0  -3   7          0.56          1.43         1.27 o
   1  -3   7        169.35        179.41         5.04 o
   2  -3   7         32.02         54.31         2.52 o
   3  -3   7       1527.82       1671.33        38.23 o
   4  -3   7        178.76        173.19         5.12 o
   5  -3   7        346.11        352.48         9.99 o
   6  -3   7        477.49        462.33        14.56 o
   7  -3   7        386.96        403.52        13.02 o
   8  -3   7        503.73        474.97        21.88 o
   9  -3   7          3.96         12.88         4.85 o
  10  -3   7         19.22         17.09         5.65 o
  -9  -2   7         15.82         13.89         8.23 o
  -8  -2   7          3.66         -0.13         6.30 o
  -7  -2   7         53.84         45.65         7.80 o
  -6  -2   7          5.57          7.23         3.65 o
  -5  -2   7         75.91         63.45         4.23 o
  -4  -2   7        729.25        742.15        16.92 o
  -3  -2   7         24.74         27.85         2.40 o
  -2  -2   7       2157.71       2271.82        46.78 o
  -1  -2   7         73.76         77.34         3.35 o
   0  -2   7        152.47        142.20         5.27 o
   1  -2   7         13.39         19.15         1.62 o
   2  -2   7       1202.30       1190.29        25.06 o
   3  -2   7        636.40        691.80        16.37 o
   4  -2   7        487.08        461.63        10.75 o
   5  -2   7        108.68         99.92         4.07 o
   6  -2   7        572.29        562.79        14.97 o
   7  -2   7         65.42         60.83         4.18 o
   8  -2   7         96.57        105.85         6.06 o
   9  -2   7        338.51        326.21        11.39 o
  10  -2   7         40.15         52.69         9.63 o
  -9  -1   7         51.93         53.29         9.63 o
  -8  -1   7        203.18        206.83        15.36 o
  -7  -1   7          7.54          6.59         4.79 o
  -6  -1   7         72.41         66.37         6.79 o
  -5  -1   7         84.47         77.60         5.24 o
  -4  -1   7         32.22         32.35         2.88 o
  -3  -1   7         55.85         70.62         3.84 o
  -2  -1   7        314.83        328.91         9.01 o
  -1  -1   7        825.97        900.85        19.41 o
   0  -1   7        727.75        652.45        15.55 o
   1  -1   7          7.84          6.58         1.19 o
   2  -1   7          6.78          6.80         1.21 o
   3  -1   7        902.95        974.01        20.75 o
   4  -1   7        243.30        254.41         6.71 o
   5  -1   7        430.65        404.47         9.81 o
   6  -1   7          0.81          1.69         1.96 o
   7  -1   7        584.60        572.83        13.70 o
   8  -1   7        102.60         95.32         5.69 o
   9  -1   7        200.13        222.26        10.83 o
  10  -1   7         49.15         51.47        10.32 o
  -9   0   7         80.11         71.57        12.39 o
  -8   0   7          3.59          1.35         5.46 o
  -7   0   7        170.35        200.48        15.37 o
  -6   0   7         97.97         27.30         9.40 o
  -5   0   7        132.57        135.84         6.12 o
  -4   0   7          2.33          3.73         2.04 o
  -3   0   7         29.97         13.68         1.95 o
  -2   0   7        146.74        144.82         4.69 o
  -1   0   7        588.66        588.90        18.41 o
   0   0   7        319.11        320.57         8.87 o
   1   0   7        256.26        248.20         8.87 o
   2   0   7        447.40        431.72         9.89 o
   3   0   7          1.41          1.42         1.16 o
   4   0   7        133.73        143.32         4.46 o
   5   0   7         28.97         27.90         2.62 o
   6   0   7         16.47         16.41         2.23 o
   7   0   7         85.39         84.42         4.75 o
   8   0   7          4.47          1.79         3.05 o
   9   0   7        446.55        457.26        13.59 o
  10   0   7          6.74          3.51         9.99 o
  11   0   7         18.65         15.60        13.30 o
  -9   1   7         25.59         12.04         8.74 o
  -8   1   7         95.99         98.23         8.80 o
  -7   1   7         17.43         25.99         5.84 o
  -6   1   7        352.38        121.11        15.60 o
  -5   1   7         39.64         32.95         3.13 o
  -4   1   7          0.04         -0.04         2.04 o
  -3   1   7        428.14        445.43        10.76 o
  -2   1   7          0.48         -0.46         1.35 o
  -1   1   7         21.90         17.75         1.63 o
   0   1   7         23.74         20.18         1.55 o
   1   1   7       2422.43       2505.69        51.04 o
   2   1   7       4552.48       5130.70       103.31 o
   3   1   7       1185.67       1326.10        30.10 o
   4   1   7         44.92         42.68         2.42 o
   5   1   7        416.09        418.51        10.93 o
   6   1   7        119.99        117.30         4.82 o
   7   1   7        197.41        184.62         6.30 o
   8   1   7        272.92        257.96         9.16 o
   9   1   7        239.79        220.78        13.57 o
  10   1   7        137.63        141.55        14.38 o
  11   1   7         55.20         46.79        15.02 o
  -8   2   7        126.42        121.79         9.65 o
  -7   2   7         35.83         42.38         7.05 o
  -6   2   7         20.59         22.16         5.37 o
  -5   2   7         68.23         61.84         3.95 o
  -4   2   7        213.75        234.15         7.87 o
  -3   2   7       1207.17       1204.50        25.76 o
  -2   2   7        136.15        144.86         4.66 o
  -1   2   7       1896.09       1908.77        39.38 o
   0   2   7        735.29        694.55        15.14 o
   1   2   7        204.71        206.55         5.36 o
   2   2   7       4694.85       5171.17       113.74 o
   3   2   7        572.63        659.61        20.26 o
   4   2   7       2757.35       3013.76        61.25 o
   5   2   7        419.70        421.12        10.86 o
   6   2   7          5.57          6.82         1.95 o
   7   2   7         14.53         14.17         2.62 o
   8   2   7         10.88         11.35         3.11 o
   9   2   7        134.05        144.22         9.22 o
  10   2   7          1.18         -3.89         4.70 o
  11   2   7         20.11         20.16        12.62 o
  -8   3   7         63.63         64.49         7.86 o
  -7   3   7         23.61         25.93         7.31 o
  -6   3   7        267.46        282.52        12.52 o
  -5   3   7        104.61        125.89         5.73 o
  -4   3   7          6.80          5.67         2.28 o
  -3   3   7          2.88          3.22         1.85 o
  -2   3   7       1008.53       1021.23        22.02 o
  -1   3   7          8.07          8.15         1.88 o
   0   3   7         75.58         70.22         2.72 o
   1   3   7       1084.51       1130.48        23.65 o
   2   3   7          1.53          3.37         1.06 o
   3   3   7       1431.84       1577.62        35.86 o
   4   3   7          7.56          3.52         1.30 o
   5   3   7         49.84         49.92         2.73 o
   6   3   7          0.46          4.10         1.89 o
   7   3   7         27.41         32.83         3.68 o
   8   3   7        423.48        418.75        12.19 o
   9   3   7          3.61          2.83         4.19 o
  10   3   7          0.12          1.73         5.28 o
  11   3   7        370.25        415.65        44.96 o
  -8   4   7         11.29         11.53        14.45 o
  -7   4   7          0.21         -4.52         7.39 o
  -6   4   7         79.04        100.02         8.33 o
  -5   4   7         12.68         13.13         2.95 o
  -4   4   7          1.49          0.16         2.27 o
  -3   4   7        169.03        159.33         5.35 o
  -2   4   7       1460.98       1449.11        36.42 o
  -1   4   7        279.69        236.00         6.25 o
   0   4   7        321.54        347.12         9.23 o
   1   4   7        437.51        451.88        13.10 o
   2   4   7       3757.96       3996.67        98.34 o
   3   4   7        561.28        553.41        13.01 o
   4   4   7       2238.15       2281.26        46.75 o
   5   4   7        257.24        251.97         6.74 o
   6   4   7        274.67        269.89         7.42 o
   7   4   7         56.94         70.86         4.00 o
   8   4   7        111.18        106.08         5.96 o
   9   4   7        214.28        225.66         8.99 o
  10   4   7        280.51        312.69        25.74 o
  11   4   7         32.21         28.03         8.95 o
  -8   5   7        162.62        225.23        24.60 o
  -7   5   7          7.34          5.98         6.76 o
  -6   5   7         64.37         62.90         7.23 o
  -5   5   7         17.82         10.90         3.40 o
  -4   5   7        421.81        415.53        11.79 o
  -3   5   7         20.04         16.52         2.35 o
  -2   5   7        426.13        413.23        10.02 o
  -1   5   7        120.05        120.82         4.01 o
   0   5   7        267.93        271.38         6.72 o
   1   5   7       2690.65       2759.05        56.04 o
   2   5   7        335.75        365.93         8.45 o
   3   5   7         52.84         56.83         2.96 o
   4   5   7        144.42        133.08         5.47 o
   5   5   7       1059.44       1097.07        23.41 o
   6   5   7       1039.32       1034.98        22.41 o
   7   5   7         27.19         23.00         2.75 o
   8   5   7         45.49         47.75         4.34 o
   9   5   7         67.94         73.50         5.97 o
  10   5   7         29.70         32.48         5.65 o
  11   5   7         24.63         17.09        11.70 o
  -7   6   7         21.33         27.51         8.02 o
  -6   6   7         39.99         36.51         8.68 o
  -5   6   7        142.22        129.84         7.90 o
  -4   6   7        192.30        208.72         7.04 o
  -3   6   7        150.80        132.61         5.18 o
  -2   6   7         35.11         28.91         2.31 o
  -1   6   7        147.44        131.31         5.01 o
   0   6   7         14.54         10.07         1.13 o
   1   6   7        672.23        749.66        28.84 o
   2   6   7        824.53        849.32        22.83 o
   3   6   7       1185.38       1263.46        26.32 o
   4   6   7         63.07         70.97         3.16 o
   5   6   7        573.86        575.87        13.11 o
   6   6   7         11.63         11.80         2.25 o
   7   6   7        547.12        536.53        16.27 o
   8   6   7          9.66          7.91         5.16 o
   9   6   7         83.57         92.73         7.36 o
  10   6   7        134.63        154.83        12.32 o
  11   6   7          0.65          1.49         7.77 o
  -7   7   7          0.17          3.78         6.86 o
  -6   7   7          1.01         -6.36         6.36 o
  -5   7   7         77.44         66.91         9.87 o
  -4   7   7         10.96          8.31         2.97 o
  -3   7   7         33.95         36.07         3.03 o
  -2   7   7        794.77        774.09        18.61 o
  -1   7   7        196.39        196.04         5.62 o
   0   7   7        307.80        299.42         7.31 o
   1   7   7         14.21         11.53         2.95 o
   2   7   7        280.37        279.51         9.28 o
   3   7   7         19.01         24.51         3.00 o
   4   7   7        497.58        499.87        11.44 o
   5   7   7        105.60        105.97         4.55 o
   6   7   7        505.70        466.59        14.13 o
   7   7   7        158.08        170.02         8.39 o
   8   7   7        179.31        179.24         7.48 o
   9   7   7        175.53        170.72         7.74 o
  10   7   7          7.20          9.16         8.26 o
  -6   8   7         16.70          6.82         7.38 o
  -5   8   7          4.61         10.56         4.72 o
  -4   8   7          6.12          6.69         3.88 o
  -3   8   7         33.69         29.11         3.74 o
  -2   8   7         16.95         17.48         2.36 o
  -1   8   7         64.33         65.24         3.23 o
   0   8   7       1051.61       1065.85        32.62 o
   1   8   7        739.77        739.97        20.61 o
   2   8   7         67.88         77.20         6.39 o
   3   8   7         39.29         42.00         3.61 o
   4   8   7        141.19        136.49         4.18 o
   5   8   7        353.75        347.37         9.64 o
   6   8   7       1127.90       1167.94        35.65 o
   7   8   7        132.24        121.57         6.37 o
   8   8   7        104.72        123.28         6.76 o
   9   8   7          3.14          0.25         3.62 o
  10   8   7          0.30         -1.89         6.56 o
  -6   9   7          0.14          1.53         6.88 o
  -5   9   7        266.97        322.16        13.19 o
  -4   9   7         63.31         86.16         7.35 o
  -3   9   7          5.29          2.98         3.06 o
  -2   9   7        129.86        115.77         5.32 o
  -1   9   7        337.70        328.66         9.06 o
   0   9   7       1145.07       1247.86        46.95 o
   1   9   7         53.80         58.00         4.45 o
   2   9   7         69.47         76.98         6.22 o
   3   9   7          2.99          3.06         2.86 o
   4   9   7        125.64        115.97         6.39 o
   5   9   7        456.63        441.93        12.76 o
   6   9   7        337.81        337.32        12.59 o
   7   9   7        662.02        718.02        29.18 o
   8   9   7         31.60         30.78         4.22 o
   9   9   7        644.65        696.61        32.87 o
  10   9   7        274.32        305.79        17.01 o
  -5  10   7          4.60         10.36         7.26 o
  -4  10   7         12.89         17.02         5.00 o
  -2  10   7          9.52          5.91         2.57 o
  -1  10   7        213.82        224.98         8.26 o
   0  10   7          8.62          1.08         4.28 o
   1  10   7          3.51          4.20         5.59 o
   2  10   7          4.23          4.74         3.26 o
   3  10   7        207.98        199.11         8.45 o
   4  10   7         13.52         13.64         5.00 o
   5  10   7          8.88         11.02         2.82 o
   6  10   7        220.16        219.56        11.09 o
   7  10   7         75.40         68.36         4.96 o
   8  10   7         96.32         90.29         8.58 o
   9  10   7         72.92         59.42        11.58 o
  10  10   7        199.57        148.64        16.74 o
  -4  11   7         13.45          9.33         6.29 o
  -3  11   7         13.26         12.70         4.96 o
  -1  11   7        225.30        200.00        13.88 o
   0  11   7        289.35        292.13        15.07 o
   1  11   7          3.51          3.50         4.79 o
   2  11   7         57.44         38.67        15.39 o
   4  11   7          1.79          7.39         4.96 o
   5  11   7        686.57        698.72        17.19 o
   6  11   7         37.93         38.96         4.03 o
   7  11   7          4.76          4.94         3.52 o
   8  11   7         38.62         35.64         7.54 o
   9  11   7         84.79         90.59        25.00 o
  -4  12   7          0.01         10.55        15.60 o
  -3  12   7          0.18         -1.02         5.21 o
  -2  12   7        118.18        147.03        13.74 o
  -1  12   7          1.61          3.84         2.47 o
   0  12   7         41.82         -2.29         7.11 o
   1  12   7         97.14         -0.69         6.19 o
   2  12   7         49.03         -3.21         6.42 o
   3  12   7         15.60         23.16        10.67 o
   4  12   7        585.51        635.88        27.76 o
   5  12   7        140.20        101.39        15.37 o
   6  12   7         46.36         37.03        11.28 o
   8  12   7          6.94          4.27         8.62 o
   9  12   7          4.49          5.50         5.63 o
  -3  13   7          0.76         -0.92        15.60 o
  -2  13   7        103.43        109.05        24.20 o
  -1  13   7          1.75          2.99        16.97 o
   0  13   7         15.20         12.55         9.06 o
   1  13   7          6.82         11.22         6.66 o
   2  13   7         79.79         84.98         9.21 o
   3  13   7          0.00          4.59        13.53 o
   5  13   7         21.46          7.80         7.80 o
   6  13   7         29.33         24.34         7.29 o
   7  13   7         79.33         84.07         9.84 o
   8  13   7         28.08         27.52        12.50 o
  -1  14   7         17.40          8.95        14.91 o
   0  14   7          7.64         11.01        13.30 o
   1  14   7         34.70         33.49        12.85 o
   2  14   7        288.77        328.02        31.20 o
   3  14   7          9.56         16.26         7.76 o
   4  14   7         18.00          8.63         7.57 o
   5  14   7          2.48         20.26         7.25 o
   6  14   7         67.19         67.46         9.20 o
   7  14   7         23.55         24.58         9.06 o
   1  15   7          0.02          4.15         8.54 o
   2  15   7         10.32          1.12         9.40 o
   3  15   7          7.61         17.49        10.21 o
   4  15   7         31.99         28.43        13.65 o
   5  15   7          8.63         21.18         8.66 o
  -3 -13   8         16.37         33.22         6.33 o
  -2 -13   8         56.72         52.75         6.38 o
  -1 -13   8         92.54         95.86        10.68 o
   0 -13   8          5.09         23.84         8.03 o
   1 -13   8          5.11         10.34         7.93 o
   2 -13   8          5.68         -5.51         8.26 o
  -5 -12   8         26.06         36.06         7.93 o
  -4 -12   8          4.03          6.61         5.66 o
  -3 -12   8          2.73          5.86         5.18 o
  -2 -12   8          2.29         12.54         4.95 o
  -1 -12   8         46.98         41.82         5.39 o
   0 -12   8         41.68         45.26         8.32 o
   1 -12   8        187.91        186.38        34.87 o
   2 -12   8         19.70          6.03         7.71 o
   3 -12   8         13.67         22.54         8.42 o
   4 -12   8         82.49         91.63        11.39 o
  -6 -11   8          0.28          3.21         6.60 o
  -5 -11   8         50.37         58.77         9.53 o
  -4 -11   8         86.99         96.19         7.78 o
  -3 -11   8         14.40          6.31         4.92 o
  -2 -11   8         54.07         49.45         5.37 o
  -1 -11   8        239.45        227.97         9.34 o
   0 -11   8        137.86        131.20        13.52 o
   1 -11   8         15.94         29.48         6.91 o
   2 -11   8         40.86         29.82         9.18 o
   3 -11   8         33.07         36.50         8.65 o
   4 -11   8         11.80          6.58         8.60 o
   5 -11   8        160.77        208.05        27.07 o
  -6 -10   8         79.14         85.17         9.36 o
  -5 -10   8         37.69         51.72         8.60 o
  -4 -10   8          0.08         -0.84         4.71 o
  -3 -10   8          6.23          9.18         4.08 o
  -2 -10   8         24.86         21.78         4.01 o
  -1 -10   8         18.96         21.24         3.64 o
   0 -10   8          5.84          7.38         5.58 o
   1 -10   8          8.96         -0.46         6.65 o
   2 -10   8          0.49         11.01         7.57 o
   3 -10   8          0.16          6.52         6.15 o
   4 -10   8          9.36         14.48         7.00 o
   5 -10   8         30.00         55.05        13.07 o
   6 -10   8          1.74         11.13         7.93 o
  -7  -9   8        384.74        422.54        22.74 o
  -6  -9   8         38.35         19.85         5.68 o
  -5  -9   8         25.41         23.12         4.88 o
  -4  -9   8        118.16        116.11         6.97 o
  -3  -9   8        204.86        175.88        11.06 o
  -2  -9   8         26.97         32.16         4.38 o
  -1  -9   8         18.72         16.49         3.41 o
   0  -9   8         38.14         40.76         5.23 o
   1  -9   8        275.40        254.22         9.18 o
   2  -9   8        242.90        214.47        16.97 o
   3  -9   8          1.22          1.08         9.75 o
   4  -9   8        118.13        113.54        10.78 o
   5  -9   8          0.30          0.96        10.09 o
   6  -9   8          0.04          7.95         7.25 o
   7  -9   8          3.74          1.49         8.95 o
  -7  -8   8        257.83        299.18        18.05 o
  -6  -8   8         25.11         20.07         5.89 o
  -5  -8   8          0.02         -4.18         4.18 o
  -4  -8   8        194.14        207.28         8.83 o
  -3  -8   8        194.66        191.71         7.91 o
  -2  -8   8        126.38        142.21         6.75 o
  -1  -8   8       2751.00       2719.37        69.38 o
   0  -8   8        130.45        124.88         6.85 o
   1  -8   8        571.27        627.54        19.23 o
   2  -8   8        327.00        320.90        21.10 o
   3  -8   8        379.74        341.82        29.48 o
   4  -8   8         17.05         21.71         6.27 o
   5  -8   8        183.35        194.12        14.53 o
   6  -8   8        134.33        112.21        10.74 o
   7  -8   8        102.29        100.85        21.79 o
  -8  -7   8         16.67         10.56        18.24 o
  -7  -7   8         92.95        112.85        21.68 o
  -6  -7   8         80.41         67.39         6.00 o
  -5  -7   8          6.64          7.69         5.67 o
  -4  -7   8        104.22         96.95         6.85 o
  -3  -7   8       1639.30       1673.36        50.63 o
  -2  -7   8        104.22        107.38         6.06 o
  -1  -7   8        247.91        233.56         8.18 o
   0  -7   8        190.78        164.76         9.01 o
   1  -7   8          1.22          1.03         1.81 o
   2  -7   8         67.71         63.01         4.18 o
   3  -7   8         42.79         30.97         9.18 o
   4  -7   8         95.15        106.77         9.63 o
   5  -7   8        268.27        223.88        14.50 o
   6  -7   8        431.90        381.69        30.05 o
   7  -7   8        313.68        333.84        21.68 o
   8  -7   8        148.28        159.32        14.96 o
  -8  -6   8         36.23         48.73         8.87 o
  -7  -6   8         91.73        103.16        10.18 o
  -6  -6   8        123.79        101.37        10.66 o
  -5  -6   8        387.13        396.54        16.53 o
  -4  -6   8         73.07         71.72         6.05 o
  -3  -6   8        221.49        226.27         8.61 o
  -2  -6   8          0.43         -1.35         2.29 o
  -1  -6   8        153.09        152.45         6.27 o
   0  -6   8         10.15         16.64         2.20 o
   1  -6   8         76.88         86.98         4.22 o
   3  -6   8        817.11        817.27        27.40 o
   4  -6   8        209.04        195.97        14.60 o
   5  -6   8         52.01         47.25        10.78 o
   6  -6   8         40.79         29.13         9.18 o
   7  -6   8         27.56         36.01        11.24 o
   8  -6   8         45.36         36.37         8.27 o
  -8  -5   8        270.48        280.03        18.19 o
  -7  -5   8        205.36        210.77        18.57 o
  -6  -5   8        226.04        247.76        14.00 o
  -5  -5   8        160.82        153.05        10.10 o
  -4  -5   8          5.92          8.10         3.66 o
  -3  -5   8        142.23        145.13         6.77 o
  -2  -5   8        188.18        181.54         6.07 o
  -1  -5   8         19.28         19.79         2.37 o
   0  -5   8         45.04         46.61         2.80 o
   1  -5   8          1.76          0.34         1.53 o
   2  -5   8          2.36          3.27         1.62 o
   3  -5   8         34.09         31.20         2.44 o
   4  -5   8        129.44        114.04         4.43 o
   5  -5   8         20.34         12.41         3.79 o
   6  -5   8         22.19         27.68         3.78 o
   7  -5   8        220.21        205.69         8.69 o
   8  -5   8         12.86         17.88         4.02 o
   9  -5   8         31.14         18.54         9.63 o
  -8  -4   8        308.10        336.11        19.28 o
  -7  -4   8        193.76        188.99        15.37 o
  -6  -4   8        597.64        639.55        22.70 o
  -5  -4   8        581.47        550.00        20.07 o
  -4  -4   8         93.74         81.74         4.38 o
  -3  -4   8          6.54          6.00         2.43 o
  -2  -4   8          2.78          6.29         1.98 o
  -1  -4   8        104.00         78.29         3.76 o
   0  -4   8        381.98        407.58        10.67 o
   1  -4   8        160.76        182.60         5.39 o
   2  -4   8        651.69        621.03        14.01 o
   3  -4   8          0.58          0.93         1.57 o
   4  -4   8          4.97          8.14         1.77 o
   5  -4   8        108.73        101.25         4.63 o
   6  -4   8          7.35         12.12         2.45 o
   7  -4   8        245.40        238.33         9.37 o
   8  -4   8        314.20        327.55        17.25 o
   9  -4   8         17.74         20.11        10.67 o
  -8  -3   8         47.57         50.07         8.02 o
  -7  -3   8        318.41        339.95        17.03 o
  -6  -3   8         16.82         18.33         5.26 o
  -5  -3   8        341.12        327.81        14.02 o
  -4  -3   8          4.33          2.80         2.48 o
  -3  -3   8        150.43        165.55         5.97 o
  -2  -3   8          1.45         -1.09         1.92 o
  -1  -3   8       1104.62       1119.70        24.06 o
   0  -3   8          7.41         10.54         1.68 o
   1  -3   8         77.26         93.31         3.56 o
   2  -3   8        617.67        700.14        16.79 o
   3  -3   8         98.77         74.17         3.27 o
   4  -3   8        500.95        463.50        11.05 o
   5  -3   8        556.49        516.83        12.43 o
   6  -3   8        431.93        417.89        11.69 o
   7  -3   8        476.48        492.82        14.79 o
   8  -3   8        191.12        190.98         9.94 o
   9  -3   8        137.96        141.23        15.12 o
  10  -3   8          0.02         -1.91         5.61 o
  -8  -2   8         21.35         14.68         6.97 o
  -7  -2   8         54.08         69.24         7.46 o
  -6  -2   8         10.54          6.50         4.03 o
  -5  -2   8         17.17         12.70         5.24 o
  -4  -2   8         35.84         35.19         3.24 o
  -3  -2   8          2.46          3.87         2.02 o
  -2  -2   8          0.03          1.36         2.38 o
  -1  -2   8          6.90          8.98         1.82 o
   0  -2   8          6.85          3.79         1.54 o
   1  -2   8       1235.66       1334.43        28.13 o
   2  -2   8        380.31        383.81         9.23 o
   3  -2   8         57.46         54.72         2.89 o
   4  -2   8        575.78        579.23        13.25 o
   5  -2   8        427.04        432.39        13.35 o
   6  -2   8          2.48          1.77         2.20 o
   7  -2   8        289.32        295.45        11.31 o
   8  -2   8        692.30        712.87        18.81 o
   9  -2   8        204.10        196.44        10.81 o
  10  -2   8          0.10          8.67         6.45 o
  -8  -1   8          2.45         -4.76         5.66 o
  -7  -1   8         33.36         30.02         6.23 o
  -6  -1   8        198.78        219.50        11.47 o
  -5  -1   8        461.22        455.44        14.33 o
  -4  -1   8          5.25          2.94         2.41 o
  -3  -1   8        272.72        265.50         8.29 o
  -2  -1   8          8.19         12.13         2.11 o
  -1  -1   8       1170.44       1205.14        25.64 o
   0  -1   8        275.52        286.36         7.30 o
   1  -1   8          0.90          5.98         1.39 o
   2  -1   8         38.68         52.45         3.86 o
   3  -1   8       1228.08       1208.29        25.61 o
   4  -1   8         46.05         40.44         2.51 o
   5  -1   8         89.72         92.89         5.20 o
   6  -1   8          8.72          7.38         2.16 o
   7  -1   8        459.92        430.09        12.31 o
   8  -1   8         24.31         31.35         3.86 o
   9  -1   8        252.73        266.97        10.45 o
  10  -1   8        445.10        452.33        28.21 o
  -8   0   8         59.71         57.12         8.91 o
  -7   0   8         28.69         19.60         6.77 o
  -6   0   8          0.76         -1.18         3.98 o
  -5   0   8         33.13         38.42         3.97 o
  -4   0   8        166.39        166.39         6.69 o
  -3   0   8        609.98        637.44        14.75 o
  -2   0   8         49.84         38.19         2.64 o
  -1   0   8        826.03        883.23        19.32 o
   0   0   8        175.29        189.32         5.41 o
   1   0   8        609.44        660.91        14.66 o
   2   0   8        545.54        595.80        13.36 o
   3   0   8        447.37        421.29         9.94 o
   4   0   8        154.59        159.99         5.00 o
   5   0   8         42.35         40.60         2.63 o
   6   0   8        189.85        175.94         6.73 o
   7   0   8        417.60        377.50        10.17 o
   8   0   8        276.17        269.96         9.48 o
   9   0   8        281.70        255.04         9.87 o
  10   0   8         16.82         21.34         5.43 o
  -8   1   8         21.22         18.25         6.19 o
  -7   1   8         47.38         53.54         6.51 o
  -6   1   8         25.17         18.12         4.11 o
  -5   1   8        271.51        274.79        10.08 o
  -4   1   8        118.00        116.67         5.69 o
  -3   1   8          0.05          0.31         1.92 o
  -2   1   8        212.97        194.56         5.87 o
  -1   1   8         84.94        104.31         3.96 o
   0   1   8        654.09        670.55        14.84 o
   1   1   8        638.87        613.55        13.68 o
   2   1   8        311.88        376.74         8.91 o
   3   1   8         76.77         58.54         4.32 o
   4   1   8         67.62         83.57         3.48 o
   5   1   8        268.30        283.84         7.55 o
   6   1   8         21.11         18.53         2.84 o
   7   1   8        344.08        341.16        13.12 o
   8   1   8        347.87        348.31        11.03 o
   9   1   8        298.08        290.36        23.12 o
  10   1   8         60.44         66.73         6.50 o
  -8   2   8          0.01         -6.48         6.48 o
  -7   2   8          2.08         12.77         5.94 o
  -6   2   8        390.03        397.52        19.46 o
  -5   2   8         29.87         19.92         4.61 o
  -4   2   8        316.85        304.75         8.66 o
  -3   2   8        697.68        703.30        16.04 o
  -2   2   8          1.94          2.18         1.66 o
  -1   2   8          0.44          1.21         1.43 o
   0   2   8         57.43         43.00         2.34 o
   1   2   8        115.02        137.32         4.21 o
   2   2   8        563.80        591.94        13.17 o
   3   2   8        101.44         73.84         3.09 o
   4   2   8         39.47         53.71         2.84 o
   5   2   8        150.34        153.86         5.35 o
   6   2   8          1.35          1.65         2.12 o
   7   2   8          3.23          5.07         2.61 o
   8   2   8        340.64        334.22        13.51 o
   9   2   8        162.17        174.92        11.17 o
  10   2   8         72.50         72.66         8.30 o
  11   2   8        149.37        148.83        13.29 o
  -8   3   8          0.22          9.46         6.90 o
  -7   3   8          0.14         -6.25         6.25 o
  -6   3   8         99.46        109.70        16.63 o
  -5   3   8         44.28         51.69         5.60 o
  -4   3   8        226.89        236.13         7.47 o
  -3   3   8        324.73        313.51         8.53 o
  -2   3   8        331.98        293.25         7.79 o
  -1   3   8         38.24         42.27         4.06 o
   0   3   8        441.13        461.79        10.70 o
   1   3   8       3259.75       3374.32        68.41 o
   2   3   8          0.01         -0.93         1.35 o
   3   3   8          8.14          9.98         1.61 o
   4   3   8       1575.95       1510.56        31.48 o
   5   3   8        403.47        438.92        10.55 o
   6   3   8       1356.69       1320.63        28.19 o
   7   3   8        847.01        845.47        28.02 o
   8   3   8        290.58        277.39        12.72 o
   9   3   8        124.64        138.18         7.89 o
  10   3   8         12.24          4.71         5.88 o
  11   3   8          0.82         -5.90         7.70 o
  -8   4   8          6.55         13.09         7.19 o
  -7   4   8          0.99          9.42         5.45 o
  -6   4   8         91.85        104.13        10.02 o
  -5   4   8        140.28        130.06         7.45 o
  -4   4   8        278.41        252.93         7.84 o
  -3   4   8        198.48        186.49         6.18 o
  -2   4   8        199.59        187.72         6.15 o
  -1   4   8        123.40        122.35         4.29 o
   0   4   8       2406.90       2534.68        51.87 o
   1   4   8        185.31        199.89         5.41 o
   2   4   8       2123.80       2260.51        69.62 o
   3   4   8        434.66        450.86        10.41 o
   4   4   8       1125.02       1085.68        23.10 o
   5   4   8        579.39        610.29        13.85 o
   6   4   8         97.77         88.78         4.69 o
   7   4   8         53.70         44.92         3.39 o
   8   4   8        387.32        363.99        16.71 o
   9   4   8         45.69         46.03         4.90 o
  10   4   8          0.46          7.84         5.58 o
  11   4   8        107.31        130.64        26.26 o
  -7   5   8        167.32        156.24        15.31 o
  -6   5   8        110.13         80.39         8.52 o
  -5   5   8         36.19         37.92         4.25 o
  -4   5   8        257.07        233.06         9.18 o
  -3   5   8          3.63         -0.37         2.10 o
  -2   5   8          8.82          7.22         2.65 o
  -1   5   8          3.17          3.70         1.57 o
   0   5   8        180.72        211.78         5.72 o
   1   5   8        865.15        953.71        20.37 o
   2   5   8        587.52        549.60        15.46 o
   3   5   8         21.05         18.57         1.54 o
   4   5   8          9.34          8.81         1.56 o
   5   5   8         20.25         27.71         2.31 o
   6   5   8        335.91        358.15         9.31 o
   7   5   8        209.91        201.73         7.54 o
   8   5   8          2.03          3.41         3.13 o
   9   5   8         56.12         67.22         6.18 o
  10   5   8          7.67          8.97         5.22 o
  11   5   8          0.05         -4.09         7.87 o
  -7   6   8          0.59          0.79         7.71 o
  -6   6   8         14.00         15.99         6.04 o
  -5   6   8        129.33        123.45         6.97 o
  -4   6   8          2.75          2.25         3.57 o
  -3   6   8         54.93         49.08         3.73 o
  -2   6   8        267.44        274.93         7.62 o
  -1   6   8          9.99          6.53         1.63 o
   0   6   8        928.83        920.83        19.81 o
   1   6   8          4.30          3.36         1.18 o
   2   6   8        300.88        276.67         9.35 o
   3   6   8        408.26        363.07         8.60 o
   4   6   8          0.49          4.07         1.43 o
   5   6   8         29.23         27.32         2.77 o
   6   6   8        126.75        120.49         4.90 o
   7   6   8        601.43        629.51        18.06 o
   8   6   8        256.37        268.45        11.13 o
   9   6   8        132.33        129.65         7.89 o
  10   6   8         32.17         34.00         5.86 o
  11   6   8         31.65         25.23        12.39 o
  -6   7   8        200.13        232.26        13.76 o
  -5   7   8         43.02         38.62         6.02 o
  -4   7   8        176.24        177.31         9.73 o
  -3   7   8        188.02        165.97        10.65 o
  -2   7   8         24.27         27.57         2.60 o
  -1   7   8        325.11        329.03         9.53 o
   0   7   8       1653.28       1651.30        42.00 o
   1   7   8        130.92        134.90         6.31 o
   2   7   8        284.89        284.40         9.76 o
   3   7   8         89.78         76.24         4.92 o
   4   7   8        880.42        872.84        23.50 o
   5   7   8       1246.48       1291.38        35.29 o
   6   7   8         24.36         24.75         4.03 o
   7   7   8         54.80         59.77         4.02 o
   8   7   8          2.45         -0.48         3.64 o
   9   7   8          0.22         -3.52         3.52 o
  10   7   8        145.47        126.42        10.54 o
  -6   8   8          8.69         13.94         6.71 o
  -5   8   8         10.65          4.01         7.11 o
  -4   8   8        195.61        223.15        12.27 o
  -3   8   8         70.08         68.62        10.12 o
  -2   8   8        144.69        133.48        12.55 o
  -1   8   8        722.74        762.33        17.05 o
   0   8   8        958.14       1015.13        31.56 o
   1   8   8        170.00        165.54        10.06 o
   2   8   8          1.67         -0.34         2.65 o
   3   8   8          1.01          3.11         2.93 o
   4   8   8        221.28        227.11         7.83 o
   5   8   8        975.62        982.63        23.40 o
   6   8   8        210.74        217.89         7.93 o
   7   8   8         13.40         19.72         3.49 o
   8   8   8        122.71        109.76         6.73 o
   9   8   8        129.33        130.39         7.71 o
  10   8   8          9.84         13.80         7.05 o
  -5   9   8        289.88        279.60        34.98 o
  -4   9   8         57.63         62.64         7.48 o
  -3   9   8         61.40         49.62        16.56 o
  -2   9   8        140.54        144.74         9.73 o
  -1   9   8        141.52        129.49         4.89 o
   0   9   8        622.09        668.32        26.68 o
   1   9   8        355.70        346.19        16.66 o
   2   9   8         69.44         82.64         5.66 o
   3   9   8          6.41          8.91         4.13 o
   4   9   8       1708.15       1755.29        83.03 o
   5   9   8         56.57         62.34         3.46 o
   6   9   8        206.64        181.14         7.23 o
   7   9   8          0.00          0.11         3.22 o
   8   9   8          1.38         -3.76         3.76 o
   9   9   8         28.47         16.10        11.99 o
  10   9   8          6.98          7.12         6.88 o
  -5  10   8         22.04         43.31        10.58 o
  -3  10   8          1.70         -3.41         3.60 o
  -2  10   8         81.99         90.83        14.91 o
   0  10   8        127.86         28.90         7.34 o
   1  10   8          1.92          0.36         4.31 o
   2  10   8         92.08         58.49         8.49 o
   4  10   8        987.46        714.60       109.19 o
   5  10   8         70.52         78.05         5.33 o
   6  10   8        290.27        294.78         9.73 o
   7  10   8        137.05        142.04         7.64 o
   8  10   8          0.73          1.91         4.22 o
   9  10   8         60.71         69.16         7.38 o
  -4  11   8          9.93         16.05         5.96 o
  -3  11   8         54.98        100.47        19.04 o
  -2  11   8         10.47         13.81         9.40 o
  -1  11   8         11.32         -0.26         2.71 o
   0  11   8          0.02          3.67         6.65 o
   1  11   8        134.88          5.51         5.96 o
   2  11   8         65.55        102.76        15.83 o
   3  11   8         48.36         30.78        10.44 o
   4  11   8         69.43         44.69        27.07 o
   5  11   8        127.78          8.95         9.86 o
   6  11   8        278.70        237.14        14.18 o
   7  11   8         60.00         53.29         8.61 o
   8  11   8         81.79         85.97        11.09 o
   9  11   8        139.43        148.58        12.07 o
  -3  12   8         27.11         27.22         9.53 o
  -2  12   8         25.25         20.87        13.76 o
  -1  12   8         36.40         49.46         8.32 o
   0  12   8        100.76        102.07        12.85 o
   1  12   8         52.98         60.10        10.09 o
   2  12   8          4.41          5.51         6.65 o
   3  12   8          1.86         11.93        11.47 o
   5  12   8        187.79        190.52        13.93 o
   6  12   8          8.28          9.56         4.45 o
   7  12   8          4.13          2.00        12.85 o
   8  12   8         13.80         15.60        14.45 o
  -2  13   8         51.17         67.73        10.63 o
  -1  13   8         34.45         59.87        16.06 o
   0  13   8          0.00         -6.88        11.93 o
   1  13   8         23.16         30.05        13.07 o
   2  13   8         42.49         31.20        12.85 o
   3  13   8         34.36         38.77        13.07 o
   4  13   8          0.00          8.01         6.60 o
   5  13   8          1.88         -2.52         7.11 o
   6  13   8          6.12          3.90         8.03 o
   7  13   8        214.35        189.01        19.27 o
  -1  14   8          0.03         -2.61         9.31 o
   0  14   8         65.93         83.00        11.16 o
   1  14   8         71.00         73.22        10.51 o
   2  14   8         39.47         42.85         8.81 o
   3  14   8          1.16         -3.99         6.82 o
   4  14   8          4.68          6.42         7.81 o
   5  14   8         65.59         61.19         9.46 o
   6  14   8         13.74         22.86         8.47 o
   2  15   8         66.62         81.97        10.84 o
   3  15   8          3.43          3.20         8.15 o
   4  15   8        127.70        215.94        17.73 o
  -1 -13   9        176.08        212.00        20.87 o
   0 -13   9          3.58          7.13         8.54 o
  -4 -12   9         14.81         13.00         8.61 o
  -3 -12   9         39.79         46.17         6.74 o
  -2 -12   9          0.41         -5.41         5.41 o
  -1 -12   9         43.31         52.27         7.58 o
   0 -12   9          0.23         -2.42         9.40 o
   1 -12   9         12.54         19.31         8.83 o
   2 -12   9         46.13         51.09         9.59 o
   3 -12   9          7.48         15.16        12.39 o
  -5 -11   9         25.98         37.62         8.27 o
  -4 -11   9          0.93         -2.35        10.61 o
  -3 -11   9         74.18         81.23         6.65 o
  -2 -11   9        813.22        800.33        24.25 o
  -1 -11   9          0.16         -2.35         4.41 o
   0 -11   9        256.38        245.25        11.09 o
   1 -11   9          9.11          7.45         8.83 o
   2 -11   9         52.78         44.36        10.09 o
   3 -11   9        132.21        112.26        11.39 o
   4 -11   9        249.69        308.42        19.76 o
  -6 -10   9         24.14         29.32        11.24 o
  -5 -10   9          5.64          4.03         5.81 o
  -4 -10   9          4.98         -2.20         4.80 o
  -3 -10   9         56.06         59.98         6.18 o
  -2 -10   9         81.45         84.21         6.57 o
  -1 -10   9         29.91         28.35         4.73 o
   0 -10   9        151.07        146.40         8.79 o
   1 -10   9        188.69        182.86        13.83 o
   2 -10   9         18.20         21.10         9.18 o
   3 -10   9        245.70        214.35        15.18 o
   4 -10   9        291.97        300.62        35.90 o
   5 -10   9        554.82        688.39        32.09 o
  -6  -9   9         49.82         55.66         8.71 o
  -5  -9   9        106.41        119.13        10.93 o
  -4  -9   9          0.00         -2.44         4.41 o
  -3  -9   9        220.17        229.65        11.51 o
  -2  -9   9         39.44         41.56         4.60 o
  -1  -9   9        273.63        294.46        10.66 o
   0  -9   9        458.96        433.28        13.42 o
   1  -9   9          3.98          3.62         2.66 o
   2  -9   9         24.93         17.89         8.49 o
   3  -9   9        410.93        375.83        19.73 o
   4  -9   9         82.08         82.99         9.42 o
   5  -9   9          0.31          3.70         7.30 o
   6  -9   9        114.08        127.67        12.54 o
  -7  -8   9          7.83          8.54         7.58 o
  -6  -8   9         86.40         97.37        10.25 o
  -5  -8   9        109.58        119.25         8.70 o
  -4  -8   9        124.38        116.71         8.05 o
  -3  -8   9        456.66        397.45        17.88 o
  -2  -8   9        277.61        299.64        12.04 o
  -1  -8   9         25.84         17.10         4.90 o
   0  -8   9        239.73        241.50         9.61 o
   1  -8   9        179.84        166.24         9.02 o
   2  -8   9         94.69        127.54        13.30 o
   3  -8   9       1731.67       1650.67        62.47 o
   4  -8   9         96.68         89.68        20.30 o
   5  -8   9         68.10         93.48        10.24 o
   6  -8   9         51.57         52.32         9.14 o
   7  -8   9          0.03         -8.26         8.26 o
  -7  -7   9         76.44         67.13        14.34 o
  -6  -7   9        147.50        136.66        10.64 o
  -5  -7   9         30.30         19.74         6.80 o
  -4  -7   9        159.39        141.34        10.78 o
  -3  -7   9        349.82        347.02        13.34 o
  -2  -7   9        331.85        342.41        20.10 o
  -1  -7   9        145.53        161.59         8.22 o
   0  -7   9         81.26         58.09        14.68 o
   3  -7   9          7.69          8.32         6.64 o
   4  -7   9        206.62        275.03        23.86 o
   5  -7   9          3.33          0.69         9.63 o
   6  -7   9         16.81         30.74        11.93 o
   7  -7   9          5.83          8.01         9.40 o
   8  -7   9        157.54        198.25        16.88 o
  -7  -6   9         81.04         91.03        10.24 o
  -6  -6   9        271.80        330.17        39.91 o
  -5  -6   9          0.00          6.92         6.82 o
  -4  -6   9          5.36          0.11         5.53 o
  -3  -6   9          1.11         -1.42         4.20 o
  -2  -6   9        194.95        184.27         8.75 o
  -1  -6   9        700.39        671.06        17.46 o
   0  -6   9         34.82         39.13         3.33 o
   1  -6   9        143.79        127.04         6.56 o
   2  -6   9         27.66         36.39         3.22 o
   3  -6   9        713.72        705.05        46.86 o
   4  -6   9         62.24         55.28        11.47 o
   5  -6   9          0.13          3.21         7.57 o
   6  -6   9        175.54        154.14        20.64 o
   7  -6   9         21.66         17.87         9.63 o
   8  -6   9          6.16          0.03         7.90 o
  -8  -5   9        377.79        378.67        21.54 o
  -7  -5   9         73.06         76.05         9.47 o
  -6  -5   9        442.06        391.83        27.72 o
  -5  -5   9         98.43         91.81         8.48 o
  -4  -5   9        119.44        120.82         7.92 o
  -3  -5   9         37.19         35.29         4.71 o
  -2  -5   9        229.86        207.86         7.98 o
  -1  -5   9          1.73          0.60         2.10 o
   0  -5   9        393.30        386.00        10.56 o
   1  -5   9         45.98         37.08         2.68 o
   2  -5   9        327.55        322.92        13.33 o
   3  -5   9        743.65        720.14        25.13 o
   4  -5   9       1688.17       1620.87        42.21 o
   5  -5   9          0.74         -2.18         2.18 o
   6  -5   9        968.87       1047.41        31.74 o
   7  -5   9        129.08        112.96        16.30 o
   8  -5   9        206.74        200.85        15.39 o
   9  -5   9         40.20         62.20        10.44 o
  -8  -4   9        201.64        209.50        24.43 o
  -7  -4   9         11.75          9.90         5.78 o
  -6  -4   9         14.00         10.90         5.34 o
  -5  -4   9         40.46         44.01         8.59 o
  -4  -4   9          8.92          3.52         3.08 o
  -3  -4   9         20.17         21.90         2.92 o
  -2  -4   9         15.26         19.03         2.52 o
  -1  -4   9          4.53          4.20         2.05 o
   0  -4   9          5.60          4.21         2.31 o
   1  -4   9        424.73        438.54        10.80 o
   2  -4   9          0.00          0.87         1.80 o
   3  -4   9       1002.40        959.84        21.08 o
   4  -4   9        188.59        169.88         5.65 o
   5  -4   9        673.42        609.60        17.78 o
   6  -4   9        142.27        129.77         5.92 o
   7  -4   9        399.26        404.90        15.35 o
   8  -4   9        299.81        302.14        12.83 o
   9  -4   9         19.22         31.58         8.72 o
  -8  -3   9          0.38         -2.66         7.98 o
  -7  -3   9        134.98        152.89        22.36 o
  -6  -3   9         95.03         96.44         9.00 o
  -5  -3   9        261.78        236.96        10.33 o
  -4  -3   9        156.83        154.75         7.81 o
  -3  -3   9        539.59        551.15        13.63 o
  -2  -3   9         72.17         75.64         4.16 o
  -1  -3   9       1081.04       1095.10        23.86 o
   0  -3   9         53.22         71.42         4.43 o
   1  -3   9         84.37         87.20         3.79 o
   2  -3   9        295.30        278.41         8.03 o
   3  -3   9        458.83        457.70        11.06 o
   4  -3   9        618.05        619.66        14.34 o
   5  -3   9        524.59        486.89        11.94 o
   6  -3   9        511.14        507.76        13.83 o
   7  -3   9        451.09        446.11        13.05 o
   8  -3   9        122.70        122.03         9.24 o
   9  -3   9        187.31        179.86        10.54 o
  -8  -2   9        686.31        761.80        33.87 o
  -7  -2   9         59.59         70.83         8.83 o
  -6  -2   9          2.84          0.57         7.02 o
  -5  -2   9        782.98        755.93        25.95 o
  -4  -2   9         54.15         50.39         3.93 o
  -3  -2   9         18.63         25.33         2.96 o
  -2  -2   9        150.54        153.25         5.51 o
  -1  -2   9         22.38         23.89         2.26 o
   0  -2   9         55.46         57.46         3.14 o
   1  -2   9         44.65         35.91         2.96 o
   2  -2   9         95.27         89.96         3.73 o
   3  -2   9         40.87         41.78         2.65 o
   4  -2   9         44.24         41.08         2.63 o
   5  -2   9         77.22         86.18         4.21 o
   6  -2   9       1263.98       1207.39        26.38 o
   7  -2   9        548.07        556.26        17.50 o
   8  -2   9        347.60        351.47        13.06 o
   9  -2   9         39.79         45.61         6.67 o
  10  -2   9         86.35        102.32        11.39 o
  -8  -1   9         46.61         51.62         9.29 o
  -7  -1   9        112.87        130.05        10.45 o
  -6  -1   9         30.91         33.23         7.54 o
  -5  -1   9         27.78         12.70         5.53 o
  -4  -1   9         41.97         43.29         3.64 o
  -3  -1   9          6.69          5.72         2.40 o
  -2  -1   9         44.50         41.81         4.03 o
  -1  -1   9         43.22         47.27         3.35 o
   0  -1   9        608.95        638.86        14.55 o
   1  -1   9        332.59        322.09         8.19 o
   2  -1   9       1450.18       1496.83        34.23 o
   3  -1   9       1200.55       1207.31        25.79 o
   4  -1   9         15.48         12.92         1.99 o
   5  -1   9        755.18        733.60        16.63 o
   6  -1   9          0.50          3.84         2.32 o
   7  -1   9         21.80         27.32         4.02 o
   8  -1   9        181.31        173.07        10.10 o
   9  -1   9          1.58          3.40         4.29 o
  10  -1   9          1.08          2.50         5.65 o
  -8   0   9         94.44        111.33        11.52 o
  -7   0   9         19.61          7.32         5.33 o
  -6   0   9         53.16         55.93         7.77 o
  -5   0   9          1.45          3.88         3.92 o
  -4   0   9        399.82        426.54        12.33 o
  -3   0   9        300.09        352.20         9.53 o
  -2   0   9       1371.54       1446.93        30.86 o
  -1   0   9          8.18         10.68         1.92 o
   0   0   9          0.23          2.99         1.95 o
   1   0   9        234.74        236.68         8.35 o
   2   0   9         17.79         23.12         1.98 o
   3   0   9         52.79         68.38         3.23 o
   4   0   9        107.36        119.69         4.42 o
   5   0   9        553.38        553.06        13.06 o
   6   0   9         87.67         76.13         4.04 o
   7   0   9         92.01         84.02         4.64 o
   8   0   9        135.70        128.16         8.89 o
   9   0   9        468.27        450.84        14.12 o
  10   0   9         40.42         38.85         6.18 o
  -8   1   9          1.00         -0.12         8.83 o
  -7   1   9          4.42          2.49         6.66 o
  -6   1   9         23.56         27.37         5.36 o
  -5   1   9        182.86        180.88        11.34 o
  -4   1   9        135.60        127.07         6.84 o
  -3   1   9         60.96         57.56         3.97 o
  -2   1   9         66.84         75.22         4.29 o
  -1   1   9       1092.58       1138.06        28.89 o
   0   1   9          3.52          3.15         1.53 o
   1   1   9        329.89        292.68         7.51 o
   2   1   9          4.38          5.30         1.47 o
   3   1   9         45.47         38.03         2.48 o
   4   1   9        123.89        122.79         5.83 o
   5   1   9        314.76        322.83         8.48 o
   6   1   9        256.37        244.52         7.35 o
   7   1   9        813.59        777.69        19.92 o
   8   1   9        308.08        299.85        10.33 o
   9   1   9        245.51        261.12        14.78 o
  10   1   9         14.83         17.31         5.71 o
  -8   2   9          0.01          3.18         6.98 o
  -7   2   9          2.42          3.22         5.72 o
  -6   2   9        389.12        450.77        15.25 o
  -5   2   9        818.66        897.44        26.22 o
  -4   2   9         93.77         92.19         5.76 o
  -3   2   9         48.07         53.57         3.92 o
  -2   2   9        187.01        166.63         5.64 o
  -1   2   9        695.33        694.14        15.70 o
   0   2   9        596.75        588.97        15.26 o
   1   2   9       1024.58       1076.43        23.05 o
   2   2   9        273.13        265.47         6.96 o
   3   2   9       1156.44       1186.69        26.26 o
   4   2   9          5.00          4.00         1.67 o
   5   2   9        756.81        775.74        17.39 o
   6   2   9         30.66         22.55         2.61 o
   7   2   9        135.33        121.29         6.43 o
   8   2   9         36.47         37.20         4.26 o
   9   2   9         67.09         70.67         7.56 o
  10   2   9         13.07          8.40         7.05 o
  -7   3   9        132.08        139.02        10.58 o
  -6   3   9         37.10         43.42         5.85 o
  -5   3   9        956.56        977.76        24.54 o
  -4   3   9          0.02          4.72         2.95 o
  -3   3   9         33.02         41.25         3.24 o
  -2   3   9        183.84        176.54         5.88 o
  -1   3   9        407.53        413.94        10.18 o
   0   3   9         62.26         83.02         3.42 o
   1   3   9        359.02        338.06         9.20 o
   2   3   9       1166.69       1229.01        25.97 o
   3   3   9        114.51        132.05         6.33 o
   4   3   9        146.08        140.99         7.20 o
   5   3   9         98.09        112.19         4.51 o
   6   3   9        411.38        392.16        10.15 o
   7   3   9        354.16        340.51        10.66 o
   8   3   9       1103.66       1105.39        32.27 o
   9   3   9         22.45         28.98         4.87 o
  10   3   9          0.63         13.24         5.78 o
  -7   4   9          2.57          6.98         6.48 o
  -6   4   9         77.51         84.60         6.66 o
  -5   4   9         63.66         98.47         6.96 o
  -4   4   9          0.00          0.19         2.94 o
  -3   4   9         18.59         31.65         3.00 o
  -2   4   9       1324.01       1352.13        28.90 o
  -1   4   9        232.80        217.26         6.28 o
   0   4   9        114.99        105.52         3.92 o
   1   4   9          0.83          0.20         1.27 o
   2   4   9        100.77         96.02         3.54 o
   3   4   9         50.89         64.18         2.98 o
   4   4   9        265.86        254.76         6.91 o
   5   4   9        111.39        117.36         4.65 o
   6   4   9          0.12         -0.61         2.20 o
   7   4   9         12.91         12.90         3.55 o
   8   4   9         28.90         30.39         4.72 o
   9   4   9         15.18         31.26         5.66 o
  10   4   9        163.90        186.51        11.37 o
  -7   5   9         10.90         13.65        11.00 o
  -6   5   9          0.18         -5.57         5.57 o
  -5   5   9         67.74         66.79         5.83 o
  -4   5   9        297.76        281.00        15.05 o
  -3   5   9         81.26         74.32         4.76 o
  -2   5   9          4.31          3.18         2.11 o
  -1   5   9          8.58          9.75         1.84 o
   0   5   9         78.22         74.14         3.24 o
   1   5   9          7.50          7.92         1.41 o
   2   5   9          2.30          8.06         1.85 o
   3   5   9          3.07          6.98         1.52 o
   4   5   9        329.46        340.97         8.55 o
   5   5   9         86.81         86.79         3.88 o
   6   5   9         99.15         91.93         4.41 o
   7   5   9         16.39         19.91         3.71 o
   8   5   9        104.43        113.94         6.44 o
   9   5   9         88.88        123.77         9.31 o
  10   5   9        107.88        126.88        12.93 o
  -6   6   9          9.19         11.42         6.31 o
  -5   6   9          0.02         -4.88         4.88 o
  -4   6   9         66.53         69.81         5.24 o
  -3   6   9         17.45         15.66         3.92 o
  -2   6   9         47.71         47.62         3.13 o
  -1   6   9          0.29          2.15         1.71 o
   0   6   9        452.67        515.99        12.38 o
   1   6   9        164.69        171.20         4.99 o
   2   6   9         29.51         30.21         1.96 o
   3   6   9        159.89        176.82         5.52 o
   4   6   9        380.68        379.18         9.34 o
   5   6   9       1424.89       1409.09        29.88 o
   6   6   9         33.55         45.22         3.17 o
   7   6   9       1008.58        976.68        26.58 o
   8   6   9        365.16        380.88        14.76 o
   9   6   9        133.26        122.64         7.37 o
  10   6   9        144.55        135.68         9.95 o
  -6   7   9         14.69         14.17         6.71 o
  -5   7   9         46.20         60.49         6.11 o
  -4   7   9        134.26        154.30         9.44 o
  -3   7   9         46.01         47.75         4.76 o
  -2   7   9         56.68         58.07         4.68 o
  -1   7   9        796.86        783.17        17.62 o
   0   7   9        311.09        289.94        10.87 o
   1   7   9         14.73         18.75         3.52 o
   2   7   9        347.40        344.43        11.60 o
   3   7   9       1791.11       1716.38        63.08 o
   4   7   9        278.74        286.84         8.75 o
   5   7   9         45.37         39.94         4.94 o
   6   7   9        290.92        299.76        11.66 o
   7   7   9        239.95        240.73        10.34 o
   8   7   9          1.65         -3.81         4.05 o
   9   7   9        286.48        277.51        10.13 o
  10   7   9         11.81         10.34         5.85 o
  -6   8   9         34.37         38.08        11.45 o
  -5   8   9          5.56         11.74         5.24 o
  -4   8   9        106.87        100.21        21.10 o
  -3   8   9        137.62        135.30         7.42 o
  -2   8   9        548.17        542.53        17.98 o
  -1   8   9       1204.88       1227.62        38.03 o
   0   8   9        100.40        113.08         9.00 o
   1   8   9        301.51        301.87        18.35 o
   2   8   9         31.26         31.14         3.84 o
   3   8   9         26.36         30.52         4.73 o
   4   8   9          2.99          2.80         3.27 o
   5   8   9        596.79        617.90        36.94 o
   6   8   9        165.05        145.49         6.57 o
   7   8   9        111.12        109.92         8.59 o
   8   8   9        108.24        130.70         6.79 o
   9   8   9         55.57         65.84         6.09 o
  10   8   9          7.57         19.35         6.97 o
  -5   9   9         54.52         78.45        11.74 o
  -4   9   9         44.32         52.07        11.12 o
  -3   9   9        243.31        253.94        20.87 o
  -2   9   9         32.42         27.29         4.68 o
  -1   9   9          0.00         -2.78         3.18 o
   2   9   9         17.56          7.73         5.15 o
   3   9   9        147.21         41.75        10.78 o
   4   9   9        130.45        117.18        11.19 o
   5   9   9        283.97        299.00         9.23 o
   6   9   9         78.28         90.74         5.19 o
   7   9   9          0.35          2.23         3.39 o
   8   9   9          3.85          5.57         4.29 o
   9   9   9        166.57        173.80        21.91 o
  10   9   9         75.51         69.33         8.85 o
  -4  10   9         68.64        104.28        12.62 o
  -2  10   9         13.22          2.83         3.28 o
  -1  10   9         55.63         65.41         8.16 o
   0  10   9        103.28         31.43         7.80 o
   1  10   9         13.25         -0.69         5.73 o
   3  10   9        219.34         31.76        23.63 o
   5  10   9        159.60         -2.06         9.86 o
   6  10   9        201.08        191.40        11.71 o
   7  10   9         37.92         30.51         3.93 o
   8  10   9         22.19         19.08         5.11 o
   9  10   9         15.62          5.12         8.96 o
  -4  11   9         36.09         58.26        17.20 o
  -3  11   9         21.03         24.74        12.85 o
  -2  11   9         69.96         69.50        15.83 o
  -1  11   9        202.97        236.95        25.46 o
   0  11   9         11.22         12.39         7.80 o
   1  11   9        148.25        162.86        16.29 o
   2  11   9        219.37        234.66        18.81 o
   3  11   9        896.04       1001.94        57.35 o
   4  11   9        162.67        199.79        23.17 o
   5  11   9        311.89        380.77        29.82 o
   6  11   9          7.59          9.89         2.51 o
   7  11   9         31.45         25.99         4.02 o
   8  11   9         35.21         22.61         6.68 o
   9  11   9         60.75         45.86        21.68 o
  -3  12   9         87.52        104.89        13.88 o
  -2  12   9        207.55        251.59        30.28 o
  -1  12   9         68.87         64.55        10.69 o
   0  12   9          9.43         21.10        14.22 o
   2  12   9        792.40        979.92        60.79 o
   3  12   9          5.73          6.65        11.24 o
   4  12   9        630.17        692.27        40.37 o
   5  12   9          4.18         11.01         7.80 o
   6  12   9         26.13         33.49         8.95 o
   7  12   9         84.22         79.18        10.07 o
   8  12   9          0.92         -5.13         9.75 o
  -1  13   9        222.68        271.17        28.44 o
   0  13   9         73.86         81.46        10.31 o
   1  13   9        203.59        247.61        17.80 o
   2  13   9        151.79        176.77        29.02 o
   3  13   9       1022.51       1207.50        63.77 o
   4  13   9         11.40         13.39        14.34 o
   5  13   9          8.02          1.52         7.26 o
   6  13   9         27.23         26.67         8.09 o
   7  13   9          1.23          7.44         8.83 o
   0  14   9        108.31        122.85        13.03 o
   1  14   9          0.81         -5.30         8.13 o
   2  14   9        568.32        633.93        29.85 o
   3  14   9          3.69         -1.06         8.02 o
   4  14   9        186.66        202.85        19.38 o
   5  14   9         19.21         46.96        13.42 o
   6  14   9          8.12          6.26         8.75 o
  -2 -12  10         31.99         34.23         8.28 o
  -1 -12  10         26.67         42.69         9.06 o
   0 -12  10        226.79        234.29        17.52 o
   1 -12  10         77.96        103.88        11.68 o
  -4 -11  10         81.50         90.97         8.85 o
  -3 -11  10          1.15          8.10         6.00 o
  -2 -11  10        129.60        169.73        11.23 o
  -1 -11  10        137.11        123.39         9.68 o
   0 -11  10          4.13          4.02        15.60 o
   1 -11  10        250.75        252.90        16.72 o
   2 -11  10         58.89         58.23         9.57 o
   3 -11  10         10.06         16.31         8.40 o
  -5 -10  10          4.85          0.02         7.08 o
  -4 -10  10         59.94         48.79         8.09 o
  -3 -10  10         17.75         23.71         5.67 o
  -2 -10  10        129.56        149.07         8.91 o
  -1 -10  10        147.10        135.18        10.21 o
   0 -10  10         72.31         73.19         6.40 o
   1 -10  10         12.65         15.79         4.23 o
   2 -10  10          3.15         -0.61         6.76 o
   3 -10  10          9.05         13.89        13.53 o
   4 -10  10         16.11         12.92         8.47 o
   5 -10  10         14.67         13.28         9.47 o
  -6  -9  10          6.26          2.44        11.16 o
  -5  -9  10         30.22         16.64         6.38 o
  -4  -9  10         78.17        108.14         8.69 o
  -3  -9  10        157.11        169.65         9.48 o
  -2  -9  10         11.28         14.30         7.77 o
  -1  -9  10        447.56        429.73        15.71 o
   0  -9  10          7.74          4.87         3.80 o
   1  -9  10        665.96        627.18        21.82 o
   2  -9  10         51.87         38.77         8.72 o
   3  -9  10         18.05         38.54        12.85 o
   4  -9  10          0.01          9.78        11.35 o
   5  -9  10          2.14         -5.28         7.29 o
   6  -9  10        426.26        572.42        39.22 o
  -6  -8  10         14.38         12.63         9.19 o
  -5  -8  10         15.68         17.74         9.17 o
  -4  -8  10        217.67        186.98        19.38 o
  -3  -8  10          5.30          2.39         5.69 o
  -2  -8  10        396.18        362.96        15.24 o
  -1  -8  10        114.34        109.35         7.64 o
   0  -8  10        511.30        520.20        26.97 o
   1  -8  10         16.41         26.16         3.81 o
   2  -8  10          3.34          6.88         3.90 o
   3  -8  10          0.23         -3.21        10.32 o
   4  -8  10         17.61         14.59         6.82 o
   5  -8  10        119.58         91.01        10.91 o
   6  -8  10         10.25         25.46        13.30 o
  -7  -7  10         10.45          1.84         8.27 o
  -6  -7  10         65.05         68.16         9.48 o
  -5  -7  10        201.81        193.80        11.06 o
  -4  -7  10         43.95         52.36         7.90 o
  -3  -7  10        161.88        137.21        12.96 o
  -2  -7  10        156.61        150.43        11.50 o
  -1  -7  10        187.79        167.43        10.95 o
   0  -7  10         61.88         54.22         6.77 o
   1  -7  10         37.33         38.35         4.14 o
   2  -7  10        427.61        355.67        14.10 o
   3  -7  10        108.68        108.50        16.97 o
   4  -7  10        319.13        290.17        26.84 o
   5  -7  10         76.30         98.63        16.29 o
   6  -7  10        565.25        636.53        43.81 o
   7  -7  10        382.84        426.25        24.09 o
  -7  -6  10         25.27         15.47        16.90 o
  -6  -6  10        111.94         95.22         9.22 o
  -5  -6  10         30.40         38.52         8.76 o
  -4  -6  10          0.22         -3.51         8.47 o
  -3  -6  10         54.93         55.01         5.89 o
  -2  -6  10         10.12          6.29         4.37 o
  -1  -6  10         47.13         34.40         5.03 o
   0  -6  10        519.32        545.07        21.89 o
   2  -6  10         54.96         58.68         5.02 o
   3  -6  10         97.91         76.75         5.06 o
   4  -6  10        291.89        272.50        24.09 o
   5  -6  10        220.38        222.96        24.54 o
   6  -6  10        111.17        100.93        15.37 o
   7  -6  10        114.39        103.90        24.31 o
   8  -6  10         57.37         57.82        10.02 o
  -7  -5  10          1.92         12.20         6.27 o
  -6  -5  10        190.07        194.39        12.40 o
  -5  -5  10          4.59          2.08         6.18 o
  -4  -5  10         84.10         82.81         9.03 o
  -3  -5  10         51.36         47.48         4.94 o
  -2  -5  10          7.24          7.59         3.00 o
  -1  -5  10        595.00        574.04        15.66 o
   0  -5  10          0.54          1.33         2.33 o
   1  -5  10          2.24          2.45         2.32 o
   2  -5  10         89.29         92.59         4.81 o
   3  -5  10        101.68         47.71        10.78 o
   4  -5  10       1126.96       1113.54        33.78 o
   5  -5  10        925.39        855.49        28.14 o
   6  -5  10        398.10        416.72        15.75 o
   7  -5  10          1.47         -3.79         3.79 o
   8  -5  10        147.86        139.15        13.09 o
  -7  -4  10         17.49         13.70         6.31 o
  -6  -4  10        200.64        208.16        12.41 o
  -5  -4  10          0.04         -2.20         7.11 o
  -4  -4  10        578.74        583.57        18.42 o
  -3  -4  10        141.28        155.24         9.16 o
  -2  -4  10         99.74         99.55         5.15 o
  -1  -4  10          7.57          9.17         2.38 o
   0  -4  10        702.29        705.18        17.11 o
   1  -4  10        115.48        117.53         4.79 o
   2  -4  10          3.97          3.00         2.00 o
   3  -4  10       2251.16       2307.13        48.08 o
   4  -4  10       1938.02       1873.29        48.59 o
   5  -4  10        389.79        384.21        16.46 o
   6  -4  10        260.92        256.80         9.13 o
   7  -4  10        664.56        609.66        32.66 o
   8  -4  10         18.39         22.22         4.65 o
   9  -4  10          3.47         -9.08        13.76 o
  -7  -3  10         28.73         27.92        12.29 o
  -6  -3  10        142.16        131.31         8.55 o
  -5  -3  10        219.72        217.10        13.13 o
  -4  -3  10         43.13         41.83         6.43 o
  -3  -3  10         16.00         18.88         2.97 o
  -2  -3  10          4.49          9.93         2.61 o
  -1  -3  10        294.09        293.62         8.51 o
   0  -3  10         32.33         34.94         2.82 o
   1  -3  10          8.99          8.68         2.10 o
   2  -3  10          3.11          3.73         1.92 o
   3  -3  10        141.34        140.69         5.11 o
   4  -3  10        396.18        365.21         9.57 o
   5  -3  10       1878.73       1806.21        47.10 o
   6  -3  10          3.05         -3.09         5.52 o
   7  -3  10        605.22        645.41        18.84 o
   8  -3  10         11.41          9.12         4.04 o
   9  -3  10        162.64        181.55        10.66 o
  -7  -2  10          0.34          3.84         6.20 o
  -6  -2  10         66.74         62.48         6.31 o
  -5  -2  10          1.30          2.46         5.28 o
  -4  -2  10          0.08          0.29         3.37 o
  -3  -2  10        416.42        380.66        10.62 o
  -2  -2  10         29.98         25.93         2.86 o
  -1  -2  10         31.64         30.17         2.83 o
   0  -2  10         98.03         92.37         4.32 o
   1  -2  10         16.62         16.47         2.11 o
   2  -2  10       1696.20       1757.61        36.90 o
   3  -2  10         52.77         54.80         4.70 o
   4  -2  10        855.98        822.11        20.69 o
   5  -2  10         72.72         73.95         4.20 o
   6  -2  10        176.49        165.77         7.03 o
   7  -2  10          0.03         -0.68         3.36 o
   8  -2  10         58.01         55.96         5.03 o
   9  -2  10         18.60         23.29         6.14 o
  -7  -1  10        172.28        212.03        15.71 o
  -6  -1  10          2.65          5.67         5.81 o
  -5  -1  10         86.50         88.15         6.52 o
  -4  -1  10         46.91         52.75         5.66 o
  -3  -1  10        165.43        161.38         6.50 o
  -2  -1  10          6.88         10.45         2.41 o
  -1  -1  10        161.32        179.07         6.10 o
   0  -1  10        280.82        275.39         7.76 o
   1  -1  10          0.69          1.22         1.77 o
   2  -1  10         87.24         85.80         3.84 o
   3  -1  10        307.07        296.92         9.00 o
   4  -1  10         95.04        105.02         4.70 o
   5  -1  10        273.26        293.09        11.99 o
   6  -1  10         47.73         48.43         3.50 o
   7  -1  10          4.57          5.92         3.28 o
   8  -1  10        858.49        893.97        23.18 o
   9  -1  10        235.16        227.52        10.31 o
  10  -1  10        175.25        191.85        12.28 o
  -7   0  10          4.33          4.92         6.21 o
  -6   0  10        147.98        160.80        22.02 o
  -5   0  10          7.86         14.35         4.93 o
  -4   0  10         16.58         11.93         3.27 o
  -3   0  10         25.10         27.83         3.11 o
  -2   0  10         11.30          9.26         2.34 o
  -1   0  10        301.47        313.36         8.51 o
   0   0  10         88.50         77.51         3.73 o
   1   0  10        512.81        512.20        12.19 o
   2   0  10         15.99         19.82         2.06 o
   3   0  10        847.81        838.48        20.51 o
   4   0  10         13.92         19.43         2.60 o
   5   0  10        511.33        543.68        13.34 o
   6   0  10        649.88        596.69        14.37 o
   7   0  10          5.85          3.86         2.99 o
   8   0  10         11.60         10.95         4.20 o
   9   0  10          3.94          1.00         4.32 o
  10   0  10        124.34        110.93        13.30 o
  -7   1  10        150.50        188.45        16.03 o
  -6   1  10         52.49         69.09         9.72 o
  -5   1  10         13.38         15.62         7.70 o
  -4   1  10        118.01        112.41         9.44 o
  -3   1  10          0.55         -0.72         2.60 o
  -2   1  10         93.46         92.13         4.66 o
  -1   1  10         97.20         92.93         5.68 o
   0   1  10        150.57        131.28         5.89 o
   1   1  10        343.64        352.43         8.98 o
   2   1  10        198.90        196.71         5.94 o
   3   1  10          8.11          9.15         2.04 o
   4   1  10        167.11        196.86         6.11 o
   5   1  10         27.63         28.34         2.65 o
   6   1  10        210.20        204.56         6.89 o
   7   1  10          0.00          2.20         2.81 o
   8   1  10        431.73        403.64        12.72 o
   9   1  10          1.64         -3.05         7.26 o
  10   1  10         14.03         16.05         6.43 o
  -7   2  10         25.11         26.53         7.39 o
  -6   2  10          6.83         18.16         6.62 o
  -5   2  10          4.04          1.61         4.41 o
  -4   2  10        197.09        183.15         8.99 o
  -3   2  10        175.83        176.06         7.89 o
  -2   2  10        160.71        188.19         7.06 o
  -1   2  10         63.40         74.37         5.33 o
   0   2  10        394.38        406.09        11.39 o
   1   2  10        223.47        207.01         6.09 o
   2   2  10        833.73        903.76        19.85 o
   3   2  10          0.03          2.54         1.73 o
   4   2  10          1.52          1.82         1.83 o
   5   2  10        106.40         91.94         4.32 o
   6   2  10        709.60        706.83        16.45 o
   7   2  10        160.82        133.12         6.10 o
   8   2  10        344.08        341.58        11.40 o
   9   2  10        128.97        110.89         9.21 o
  10   2  10          0.96          1.44         7.81 o
  -7   3  10         79.31         80.89        11.48 o
  -6   3  10         84.57         98.52         9.45 o
  -5   3  10         14.35         10.40         4.69 o
  -4   3  10        101.40        137.87         7.80 o
  -3   3  10         13.69         14.38         2.99 o
  -2   3  10       1002.59       1002.61        24.33 o
  -1   3  10         16.16         14.27         2.20 o
   0   3  10          0.67         -0.96         1.68 o
   1   3  10       1427.42       1407.59        29.85 o
   2   3  10        311.14        317.41         8.21 o
   3   3  10         18.09         20.76         2.10 o
   4   3  10       1346.49       1299.83        30.56 o
   5   3  10        123.13        127.76         5.13 o
   6   3  10        928.23        879.63        19.83 o
   7   3  10        190.75        188.65         7.17 o
   8   3  10          7.75          9.32         5.34 o
   9   3  10         26.86         31.27         5.78 o
  10   3  10        455.55        494.41        19.25 o
  -7   4  10          0.01          0.86         6.93 o
  -6   4  10         31.01         27.84        12.27 o
  -5   4  10          2.22          1.48         4.64 o
  -4   4  10        212.01        202.74         8.66 o
  -3   4  10        164.84        171.40         8.01 o
  -2   4  10          0.38          0.76         2.28 o
  -1   4  10        133.89        145.46         5.73 o
   0   4  10        363.22        360.12         9.17 o
   1   4  10          3.36          3.26         1.55 o
   2   4  10        263.21        285.64         7.60 o
   3   4  10        224.33        236.28         6.61 o
   4   4  10        244.99        231.64         6.72 o
   5   4  10         18.82         21.65         2.44 o
   6   4  10         31.32         28.04         2.87 o
   7   4  10         20.31         18.21         3.19 o
   8   4  10         34.53         44.57         5.18 o
   9   4  10         94.47         88.25         7.92 o
  10   4  10        148.09        145.30        10.37 o
  -6   5  10        273.78        241.12        19.59 o
  -5   5  10         38.41         30.20         8.54 o
  -4   5  10        496.35        542.97        42.66 o
  -3   5  10         28.72         51.03         4.08 o
  -2   5  10        374.70        369.04        14.50 o
  -1   5  10        627.38        608.48        16.95 o
   0   5  10        333.82        366.19        10.11 o
   1   5  10        419.91        374.28        18.83 o
   2   5  10        154.21        168.72         5.18 o
   3   5  10        103.66        106.16         4.83 o
   4   5  10         72.30         78.15         3.62 o
   5   5  10        424.66        427.71        12.59 o
   6   5  10         25.51         34.32         3.11 o
   7   5  10         83.69        101.28         5.60 o
   8   5  10          0.15         -2.87         4.20 o
   9   5  10        164.55        167.83         9.68 o
  10   5  10         24.41         35.84         6.81 o
  -6   6  10          0.97         -1.86         9.87 o
  -5   6  10         69.08         77.80        11.70 o
  -4   6  10          2.10          1.16         6.27 o
  -3   6  10          2.39          6.75         3.24 o
  -2   6  10        911.61        875.57        30.88 o
  -1   6  10        157.48        138.98         6.64 o
   0   6  10        513.59        492.94        12.64 o
   1   6  10         39.60         41.34         2.85 o
   2   6  10         12.44         20.60         4.01 o
   3   6  10          6.58          4.19         1.46 o
   4   6  10        433.14        437.10        10.69 o
   5   6  10        101.45        100.74         4.45 o
   6   6  10         31.29         35.57         3.37 o
   7   6  10        365.88        362.15        11.05 o
   8   6  10         12.74         16.09         6.28 o
   9   6  10        219.47        222.21        10.85 o
  10   6  10          0.01          5.79         5.83 o
  -6   7  10          2.65         18.12        16.74 o
  -5   7  10          0.55          7.30         5.63 o
  -4   7  10         57.82         52.62         7.15 o
  -3   7  10         73.35         67.91         5.96 o
  -2   7  10         58.09         60.01         4.35 o
  -1   7  10        596.77        617.82        21.16 o
   0   7  10        796.46        781.94        23.62 o
   1   7  10         76.37         73.25         6.10 o
   2   7  10        671.69        702.21        24.14 o
   3   7  10         71.37         64.79         6.70 o
   4   7  10         94.19         96.99         4.26 o
   5   7  10        453.95        460.28        13.65 o
   6   7  10         12.83         12.87         2.73 o
   7   7  10        139.51        138.44         6.69 o
   8   7  10          3.33          4.89         5.20 o
   9   7  10          1.60         -3.01         5.02 o
  10   7  10         17.10         25.17         8.91 o
  -5   8  10        177.17        206.44        19.16 o
  -4   8  10          5.98          8.56         7.88 o
  -3   8  10        181.78        165.96        15.14 o
  -2   8  10        582.70        564.84        22.46 o
  -1   8  10          3.56          2.37         2.19 o
   1   8  10         16.45          1.38         5.51 o
   3   8  10          0.81          1.61         4.06 o
   4   8  10        906.04        803.34        92.56 o
   5   8  10        109.23         91.99         4.45 o
   6   8  10        277.57        306.26         9.28 o
   7   8  10         48.52         47.46         3.94 o
   8   8  10         34.49         35.24         4.15 o
   9   8  10         14.94          7.77         6.16 o
  10   8  10         61.42         62.77         8.88 o
  -4   9  10         11.70          6.53         5.58 o
  -3   9  10        104.72        103.45        11.83 o
  -2   9  10         23.04          7.13         5.46 o
  -1   9  10         27.10          8.13         6.95 o
   0   9  10         50.12         56.20         9.40 o
   1   9  10         47.40          2.75         6.19 o
   2   9  10         46.19          9.11        13.19 o
   5   9  10        129.82          0.69         9.86 o
   6   9  10          1.19          0.84         3.21 o
   7   9  10        182.11        184.77         8.98 o
   8   9  10         30.31         29.55         4.35 o
   9   9  10          8.09         10.77         9.86 o
  -4  10  10         13.72         24.11        10.90 o
  -3  10  10         23.77         11.86         5.21 o
  -2  10  10         13.76          3.85         3.62 o
   1  10  10         89.51         92.67        12.39 o
   2  10  10        410.53        377.33        25.23 o
   3  10  10          0.85         -5.56        13.19 o
   4  10  10        168.19        189.93        23.63 o
   5  10  10         37.27         32.11        13.07 o
   6  10  10        194.15        197.62        13.22 o
   7  10  10        125.43        139.15         9.16 o
   8  10  10          1.40         -3.18         4.63 o
   9  10  10          0.00         -3.61         5.67 o
  -3  11  10         16.07         10.26        10.27 o
  -2  11  10        147.63        174.21        16.56 o
  -1  11  10         24.38         30.46         8.54 o
   0  11  10         86.95         89.46        19.96 o
   2  11  10        214.96        211.72        23.86 o
   4  11  10         67.33         79.37        11.70 o
   5  11  10         30.36         28.67         8.49 o
   6  11  10         34.45         38.08        13.53 o
   7  11  10         25.36         18.95         7.68 o
   8  11  10        109.67        138.69        12.97 o
  -2  12  10         31.99         29.90        10.49 o
  -1  12  10         51.39         36.11         9.76 o
   0  12  10        165.22        178.07        15.32 o
   1  12  10        979.58       1161.48        47.40 o
   2  12  10         16.43         12.50         9.86 o
   3  12  10         22.85         35.84         7.97 o
   4  12  10          6.61          4.83         7.11 o
   5  12  10          5.51         10.65         7.43 o
   6  12  10        192.02        196.99        16.08 o
   7  12  10         84.53         71.80        11.93 o
   8  12  10         40.65         40.37        11.01 o
  -1  13  10          0.02         -9.09         9.09 o
   0  13  10         64.97         63.44        10.74 o
   1  13  10         11.55          8.91        13.42 o
   2  13  10        257.09        296.13        18.73 o
   3  13  10        131.70        152.02        20.87 o
   4  13  10          2.09         10.95         8.26 o
   5  13  10         24.70         30.35         8.35 o
   6  13  10          0.04         11.29        13.53 o
   7  13  10          6.68        -12.16        16.97 o
   1  14  10        304.41        362.49        43.01 o
   2  14  10         32.77         43.85         9.93 o
   3  14  10          2.73         -6.81         7.98 o
   4  14  10         55.84         66.39        10.97 o
   5  14  10          0.20          2.90         9.63 o
  -2 -11  11        133.05        138.59        10.60 o
  -1 -11  11         12.83          6.59         6.64 o
   0 -11  11         78.76        107.71        11.52 o
   1 -11  11          4.08         10.54         9.29 o
   2 -11  11          8.11         15.69         8.92 o
  -4 -10  11         72.67         82.09        14.48 o
  -3 -10  11        107.11        108.30         9.29 o
  -2 -10  11          1.79         -3.43         5.94 o
  -1 -10  11        214.64        227.60        12.38 o
   0 -10  11         21.09         34.65         8.65 o
   1 -10  11        120.72        129.76        18.69 o
   2 -10  11          3.22         -3.44        17.78 o
   3 -10  11         15.53          7.84        10.90 o
   4 -10  11        112.93        167.66        14.82 o
  -5  -9  11          0.71         -7.25         7.25 o
  -4  -9  11         29.33         35.13         7.93 o
  -3  -9  11          2.22          0.18         5.31 o
  -2  -9  11         38.61         46.28         5.64 o
  -1  -9  11        369.29        359.15        13.16 o
   0  -9  11         24.02         23.02         4.33 o
   1  -9  11        234.04        225.36        11.76 o
   2  -9  11        141.47        131.28        12.85 o
   3  -9  11          1.79          3.00         7.50 o
   4  -9  11         46.52         45.06         9.09 o
   5  -9  11          4.05          0.59         8.65 o
  -5  -8  11        292.19        326.73        16.44 o
  -4  -8  11          2.27          2.57         7.78 o
  -3  -8  11        605.72        616.00        65.49 o
  -2  -8  11        214.46        245.81        15.34 o
  -1  -8  11         15.42         14.12         5.83 o
   0  -8  11        436.93        438.48        35.67 o
   1  -8  11        123.12        110.25         7.46 o
   2  -8  11        199.24        256.22        16.06 o
   3  -8  11        169.38        173.64        23.86 o
   4  -8  11         71.68         69.22         9.52 o
   5  -8  11         14.32          6.58         8.15 o
   6  -8  11         22.79         25.00        16.29 o
  -6  -7  11         28.14         12.64        12.00 o
  -5  -7  11        220.47        222.00        17.99 o
  -4  -7  11         37.40         25.70         7.17 o
  -3  -7  11        207.22        182.57        20.19 o
  -2  -7  11        134.67        129.14         9.36 o
  -1  -7  11         33.45         34.49         5.42 o
   0  -7  11         39.51         36.45         5.16 o
   1  -7  11         80.84         72.96         5.88 o
   2  -7  11          3.69          1.27         5.05 o
   3  -7  11        237.35        215.53         9.39 o
   4  -7  11         16.09         35.55        13.53 o
   5  -7  11         25.24         37.95        14.22 o
   6  -7  11          1.58        -13.76        13.76 o
   7  -7  11         16.37         19.14        10.55 o
  -6  -6  11          9.37         20.26         6.73 o
  -5  -6  11         28.39         15.80        10.60 o
  -4  -6  11          0.17         -7.09         7.09 o
  -3  -6  11         14.31          9.40        10.09 o
  -2  -6  11        302.40        293.44        16.05 o
  -1  -6  11          0.01         -4.22         5.70 o
   0  -6  11        932.54        930.01        43.12 o
   1  -6  11        105.82         86.03         6.84 o
   2  -6  11         31.10         24.03         4.02 o
   3  -6  11        289.15        282.72        11.82 o
   4  -6  11        100.93         90.58         5.73 o
   5  -6  11        112.03        127.31        19.04 o
   6  -6  11         16.88         16.64         7.33 o
   7  -6  11         32.78         28.11         8.66 o
  -6  -5  11          0.91          1.72         6.21 o
  -5  -5  11         85.87        106.31        11.89 o
  -4  -5  11        117.61        123.26         8.40 o
  -3  -5  11         10.12          6.09         6.04 o
  -2  -5  11          0.63         -1.80         3.28 o
  -1  -5  11         44.57         29.30        13.51 o
   2  -5  11        122.93        106.11         7.35 o
   3  -5  11         12.01         13.90         2.90 o
   4  -5  11        141.41        133.28         6.54 o
   5  -5  11         95.19         97.16         6.46 o
   6  -5  11          0.78          2.08         4.76 o
   7  -5  11          6.53         13.85         7.18 o
   8  -5  11         29.56         26.78         8.82 o
  -7  -4  11         10.43         20.01         7.49 o
  -6  -4  11        136.65        129.62        20.41 o
  -5  -4  11          2.00          0.62         8.21 o
  -4  -4  11         41.42         39.62         7.02 o
  -3  -4  11          5.51         13.71         4.17 o
  -2  -4  11        550.31        544.76        18.01 o
  -1  -4  11         56.95         54.67         4.91 o
   0  -4  11        407.18        385.14        10.84 o
   1  -4  11          7.78          5.55         3.85 o
   2  -4  11          0.14          0.62         2.35 o
   3  -4  11         45.66         10.65         9.75 o
   4  -4  11        192.95        195.23         8.85 o
   5  -4  11         39.84         39.14         3.91 o
   6  -4  11          0.71          1.93         3.79 o
   7  -4  11         73.39         75.77         6.99 o
   8  -4  11        175.39        188.89        15.37 o
  -7  -3  11         29.62          6.89        12.16 o
  -6  -3  11         18.19         13.17         6.85 o
  -5  -3  11         99.53         96.06         7.49 o
  -4  -3  11         60.34         53.90         7.52 o
  -3  -3  11         75.92         71.79         7.87 o
  -2  -3  11         48.10         51.16         4.89 o
  -1  -3  11          3.39          4.61         2.59 o
   0  -3  11       1020.66        989.40        22.18 o
   1  -3  11        499.01        478.98        11.99 o
   2  -3  11        480.44        489.57        13.04 o
   3  -3  11        198.17        193.71         9.92 o
   4  -3  11        173.61        155.59         7.35 o
   5  -3  11        421.41        401.29        14.54 o
   6  -3  11        267.75        256.14        18.13 o
   7  -3  11        217.12        225.76        13.41 o
   8  -3  11          0.65          2.97         4.77 o
   9  -3  11         55.99         66.90        10.30 o
  -7  -2  11          4.16          2.52         6.81 o
  -6  -2  11        102.06         98.09        12.55 o
  -5  -2  11          8.88         14.22         6.67 o
  -4  -2  11         37.00         36.21         5.56 o
  -3  -2  11         89.91         95.79         8.51 o
  -2  -2  11        198.47        184.84         7.09 o
  -1  -2  11         45.14         42.79         4.00 o
   0  -2  11         79.15         70.55         4.03 o
   1  -2  11        713.52        681.55        15.96 o
   2  -2  11        298.57        296.96         8.88 o
   3  -2  11         35.17         35.60         3.53 o
   4  -2  11        145.21        154.61         6.98 o
   5  -2  11        308.44        336.66        12.09 o
   6  -2  11         28.48         31.41         4.34 o
   7  -2  11        270.26        257.49        10.30 o
   8  -2  11        103.40        124.41        10.60 o
   9  -2  11          3.77          1.31         5.56 o
  -7  -1  11         46.01         72.02        10.14 o
  -6  -1  11          2.65         10.95         6.32 o
  -5  -1  11         74.61         94.55         9.06 o
  -4  -1  11         13.81          7.72         4.28 o
  -3  -1  11        168.86        164.25         9.31 o
  -2  -1  11        126.88        126.56         5.87 o
  -1  -1  11         25.21         22.34         2.80 o
   0  -1  11        135.31        136.44         5.39 o
   1  -1  11        153.83        158.13         5.54 o
   2  -1  11          0.03         -2.29         2.29 o
   3  -1  11       1157.81       1207.79        28.99 o
   4  -1  11        779.11        707.93        16.40 o
   5  -1  11        223.35        196.61         6.83 o
   6  -1  11        141.54        147.58         6.94 o
   7  -1  11          0.10         -1.63         5.21 o
   8  -1  11        208.10        200.67        10.99 o
   9  -1  11         24.13         27.71         5.85 o
  -7   0  11        159.77        160.83        20.53 o
  -6   0  11          0.01          0.07         5.34 o
  -5   0  11        118.66        117.90        18.35 o
  -4   0  11          3.21         -3.56         4.51 o
  -3   0  11         20.48         15.49         3.39 o
  -2   0  11          0.60          2.27         2.56 o
  -1   0  11          0.87          0.36         2.63 o
   0   0  11        335.02        330.60         9.66 o
   1   0  11        203.31        215.00         6.59 o
   2   0  11        347.87        359.34        10.02 o
   3   0  11       1951.61       1947.95        44.97 o
   4   0  11         80.73         72.03         4.04 o
   5   0  11         39.44         38.63         3.19 o
   6   0  11        346.49        335.31         9.61 o
   7   0  11        157.33        144.80         7.29 o
   8   0  11        489.01        531.00        16.00 o
   9   0  11        103.18        109.06         7.71 o
  10   0  11          5.01          2.07         7.19 o
  -7   1  11          0.09         -0.47         8.10 o
  -6   1  11         85.03         71.52         7.15 o
  -5   1  11         22.86         34.60         7.85 o
  -4   1  11        360.32        342.33        20.11 o
  -3   1  11        145.42        139.85         7.71 o
  -2   1  11         55.99         41.22         3.47 o
  -1   1  11        136.12        140.43         6.12 o
   0   1  11         26.75         27.69         2.55 o
   1   1  11          3.74          6.31         2.10 o
   2   1  11        420.31        381.72         9.73 o
   3   1  11          0.00         -2.17         2.17 o
   4   1  11        460.03        486.54        12.00 o
   5   1  11        890.49        863.33        21.56 o
   6   1  11         48.08         52.27         3.76 o
   7   1  11        184.18        189.54         8.40 o
   8   1  11        175.21        190.64         8.50 o
   9   1  11        280.32        260.98        12.32 o
  10   1  11         99.62        113.58         9.10 o
  -7   2  11         22.92         26.77         7.67 o
  -6   2  11          0.87         -2.64         5.93 o
  -5   2  11         80.84         78.73         7.54 o
  -4   2  11        253.53        241.37        10.52 o
  -3   2  11         43.30         49.63         8.00 o
  -2   2  11         28.58         20.58         3.65 o
  -1   2  11        419.26        418.44        10.93 o
   0   2  11        291.78        307.84         8.79 o
   1   2  11          2.31          7.11         1.97 o
   2   2  11        212.30        199.26         6.25 o
   3   2  11        176.45        168.48         6.17 o
   4   2  11        175.44        171.36         6.16 o
   5   2  11          5.45         15.32         2.55 o
   6   2  11          0.04         -0.82         2.73 o
   7   2  11         57.44         68.83         4.58 o
   8   2  11         10.20          9.56         4.29 o
   9   2  11         39.11         35.05         5.73 o
  10   2  11          0.54         -0.88         7.25 o
  -6   3  11        223.54        224.11        13.75 o
  -5   3  11        118.98        129.52         9.70 o
  -4   3  11         15.77         16.47         4.79 o
  -3   3  11         16.13         15.74         3.82 o
  -2   3  11        199.94        235.04         9.34 o
  -1   3  11        131.89        132.63         5.94 o
   0   3  11          6.48          6.45         2.03 o
   1   3  11        681.41        705.22        17.38 o
   2   3  11        342.24        398.27        10.09 o
   3   3  11        114.90        108.63         4.45 o
   4   3  11          4.98          6.43         2.17 o
   5   3  11         74.29         70.85         4.28 o
   6   3  11        830.45        817.28        18.86 o
   7   3  11        484.77        453.23        12.37 o
   8   3  11        275.13        264.12        12.18 o
   9   3  11          6.15          7.31         5.12 o
  10   3  11        114.51        104.28        11.05 o
  -6   4  11         45.75         29.30         9.85 o
  -5   4  11          2.51         11.30         5.56 o
  -4   4  11        812.73        881.39        32.74 o
  -3   4  11         30.20         32.18         4.56 o
  -2   4  11         55.07         63.90         4.81 o
  -1   4  11          0.53          3.25         2.18 o
   0   4  11        703.35        693.90        17.51 o
   1   4  11        158.61        172.21         6.00 o
   2   4  11        319.45        308.26         8.29 o
   3   4  11        433.18        445.68        12.09 o
   4   4  11        312.27        285.15         9.54 o
   5   4  11          0.07         -0.01         2.21 o
   6   4  11         16.45         20.81         3.00 o
   7   4  11         54.65         50.81         4.37 o
   8   4  11         46.27         39.01         5.18 o
   9   4  11         63.08         66.81         6.36 o
  10   4  11        103.19        105.13        11.39 o
  -6   5  11        233.74        251.37        15.09 o
  -5   5  11          3.01          3.72         5.77 o
  -4   5  11          7.53          1.02         6.13 o
  -3   5  11         17.42          4.88         4.09 o
  -2   5  11        388.87        394.21        14.42 o
  -1   5  11        140.62        139.49         7.00 o
   0   5  11         68.13         78.81         4.11 o
   1   5  11        346.36        358.01        24.53 o
   2   5  11       1601.34       1605.31        37.24 o
   3   5  11         10.70          9.44         2.14 o
   4   5  11        255.71        236.20         7.12 o
   5   5  11        291.99        269.20         7.89 o
   6   5  11          5.98          9.44         2.95 o
   7   5  11        325.05        297.77        11.03 o
   8   5  11          4.50          0.60         3.78 o
   9   5  11         71.79         66.20         6.32 o
  10   5  11        306.45        388.18        35.67 o
  -5   6  11         10.25          5.11         5.94 o
  -4   6  11        634.35        706.83        22.64 o
  -3   6  11         23.09         29.53         4.54 o
  -2   6  11         17.71         25.60         3.54 o
  -1   6  11       1022.81       1043.58        34.52 o
   0   6  11        454.31        477.44        27.66 o
   1   6  11         16.40          9.43         4.93 o
   2   6  11       1047.38       1076.78        48.62 o
   3   6  11        125.65        126.64         5.14 o
   4   6  11          0.10         -1.81         1.81 o
   5   6  11        858.11        826.19        24.58 o
   6   6  11        410.80        395.73        11.53 o
   7   6  11        368.34        352.09        11.14 o
   8   6  11          2.58          4.26         3.82 o
   9   6  11         99.16        102.03         7.53 o
  10   6  11          0.43         -4.39        20.07 o
  -5   7  11          2.92         16.55         8.59 o
  -4   7  11        360.38        379.67        17.64 o
  -3   7  11         14.51          8.79         4.00 o
  -2   7  11          0.77          4.11         6.00 o
  -1   7  11          0.14          0.83         2.40 o
   0   7  11         51.63         50.80         5.50 o
   1   7  11        135.35        135.45         5.76 o
   3   7  11         11.95          9.23         7.42 o
   4   7  11         44.59         32.95         4.57 o
   5   7  11         14.01         14.32         2.70 o
   6   7  11         64.08         51.33         3.65 o
   7   7  11         75.56         79.68         5.12 o
   8   7  11          6.09         -2.84         3.85 o
   9   7  11          1.05         -0.12         4.81 o
  -4   8  11         35.82         23.26         7.49 o
  -3   8  11          0.47          1.64         3.89 o
  -2   8  11          2.76          7.39         3.35 o
  -1   8  11         23.72         28.88         4.96 o
   0   8  11         12.99         12.61         2.83 o
   1   8  11          0.58         -5.73         5.96 o
   2   8  11        293.52        319.99        34.87 o
   4   8  11          5.25          6.19        11.01 o
   5   8  11         10.19          6.82         2.21 o
   6   8  11        183.08        190.28        10.19 o
   7   8  11         26.09         28.56         3.84 o
   8   8  11         11.36          9.32         4.09 o
   9   8  11         82.05         93.62        11.47 o
  -4   9  11        100.88        131.75        14.38 o
  -3   9  11          0.80          4.52         5.50 o
  -2   9  11         13.67         11.64         4.28 o
   0   9  11        239.22        260.12        28.21 o
   2   9  11        345.01        394.99        30.51 o
   3   9  11         31.08         39.22        13.53 o
   4   9  11        287.77        254.84        24.77 o
   5   9  11          1.44          1.84        12.16 o
   6   9  11        111.84        106.53         5.66 o
   7   9  11          0.93         11.64         3.89 o
   8   9  11         10.68         14.44         6.70 o
   9   9  11          1.24          0.85         5.77 o
  -3  10  11        117.93        118.66        13.91 o
  -2  10  11         21.57         14.72         8.87 o
  -1  10  11          4.61          0.27         7.63 o
   0  10  11        350.89        400.86        29.13 o
   6  10  11        494.92        531.48        43.12 o
   7  10  11        229.56        235.06        25.05 o
   8  10  11         12.04         17.20        13.07 o
  -2  11  11        174.96        207.98        18.54 o
  -1  11  11        324.96        376.50        22.71 o
   0  11  11        154.20        141.02        13.61 o
   1  11  11          3.30          3.90         8.03 o
   2  11  11        106.01        130.52        13.00 o
   3  11  11         31.79         38.15         7.97 o
   4  11  11          3.87         10.62         7.80 o
   5  11  11         69.20         75.56        11.81 o
   6  11  11          3.23          8.84         7.50 o
   7  11  11          1.10         13.07         8.72 o
   8  11  11         12.15         20.41         9.63 o
  -1  12  11         28.19         25.92        11.81 o
   0  12  11        214.86        249.10        20.87 o
   1  12  11          0.35         -5.44         7.58 o
   2  12  11         80.77        112.67        12.26 o
   3  12  11         44.05         26.24         8.75 o
   4  12  11         54.37         40.12         8.85 o
   5  12  11        100.61        125.40        13.56 o
   6  12  11         19.19         29.20         8.99 o
   7  12  11         16.65         24.23         8.94 o
   0  13  11          7.11        -16.52        16.52 o
   1  13  11          0.78         13.77         8.65 o
   2  13  11          0.07          1.62         8.49 o
   3  13  11        154.39        152.25        15.41 o
   4  13  11          1.73         -4.87         8.29 o
   5  13  11        145.06        150.23        14.93 o
   6  13  11          3.06         -0.28         8.48 o
  -2 -10  12        299.89        309.17        15.70 o
  -1 -10  12         19.75         23.66         6.63 o
   0 -10  12        127.95        140.44        16.97 o
   1 -10  12         94.94        122.10        12.34 o
   2 -10  12         66.91         71.72        23.17 o
   3 -10  12         10.74         -7.97        13.19 o
  -4  -9  12        223.53        271.55        51.38 o
  -3  -9  12          0.92          8.07         6.19 o
  -2  -9  12          1.08          0.68         5.41 o
  -1  -9  12        166.28        151.40        10.86 o
   0  -9  12         69.67         83.74        10.70 o
   1  -9  12         14.61         -4.81         4.81 o
   2  -9  12          7.17         19.52         7.36 o
   3  -9  12          1.38         12.93         7.81 o
   4  -9  12          0.20         -0.18        11.01 o
  -4  -8  12          0.25         -1.40         6.28 o
  -3  -8  12         16.58         15.01         5.68 o
  -2  -8  12         13.87         29.23         5.83 o
  -1  -8  12        451.95        487.30        16.96 o
   0  -8  12          0.08          2.34         7.56 o
   1  -8  12          4.81          9.57        13.65 o
   2  -8  12        204.48        234.13        22.85 o
   3  -8  12         56.56         46.74         8.90 o
   4  -8  12         32.13         26.36        11.01 o
   5  -8  12         61.34         76.39        11.46 o
  -5  -7  12          4.59         14.78        14.11 o
  -4  -7  12         80.13         84.73         8.81 o
  -3  -7  12         85.31         82.77        12.50 o
  -2  -7  12          0.54          2.56         7.17 o
  -1  -7  12         35.15         14.84         8.14 o
   0  -7  12         21.91         23.33         5.83 o
   1  -7  12        155.64        137.59        13.35 o
   2  -7  12          0.25          5.16         7.45 o
   3  -7  12          0.07         -1.95         3.53 o
   4  -7  12          8.91         -9.43        10.90 o
   5  -7  12         88.54         85.22        10.74 o
   6  -7  12         75.34         97.85        12.13 o
  -5  -6  12         24.70         20.62         8.44 o
  -4  -6  12          0.00         -3.31         5.44 o
  -3  -6  12         36.01         43.76         6.13 o
  -2  -6  12        619.40        617.37        23.59 o
  -1  -6  12         18.25         15.82         5.79 o
   0  -6  12          1.15          9.54         5.96 o
   1  -6  12        409.48        396.27        17.42 o
   2  -6  12         49.04         51.27         5.42 o
   3  -6  12          9.79         16.73         4.28 o
   4  -6  12         27.31         20.19         3.95 o
   5  -6  12         22.65         20.70         6.61 o
   6  -6  12         11.66         16.58         8.61 o
   7  -6  12          6.62         18.93         8.54 o
  -6  -5  12         73.55         58.63        14.09 o
  -5  -5  12         16.63          6.09         6.19 o
  -4  -5  12        132.75        136.40         9.54 o
  -3  -5  12        214.03        217.91        11.87 o
  -2  -5  12         29.55         33.01         6.41 o
  -1  -5  12         67.02         75.31         5.90 o
   0  -5  12       1399.42       1467.64        38.95 o
   1  -5  12         72.01         60.08         4.94 o
   2  -5  12          0.05         -2.26         4.15 o
   3  -5  12         80.95         81.73         6.61 o
   4  -5  12        265.59        234.80        10.44 o
   5  -5  12        465.17        443.48        14.17 o
   6  -5  12        121.67        120.75         8.23 o
   7  -5  12         46.79         46.80         8.99 o
  -6  -4  12          2.41         -5.25         6.38 o
  -5  -4  12         76.12         72.52        12.50 o
  -4  -4  12         77.49         79.69        12.62 o
  -2  -4  12        120.36        110.17         9.08 o
  -1  -4  12         81.53         67.11         7.11 o
   0  -4  12         31.37         34.23         8.26 o
   1  -4  12         17.37         11.06         6.75 o
   2  -4  12         12.35          7.12         3.31 o
   3  -4  12        440.97        408.68        19.97 o
   4  -4  12       1187.50       1131.55        30.52 o
   5  -4  12         31.20         37.90         6.93 o
   6  -4  12        679.77        708.70        20.68 o
   7  -4  12         19.63         15.54         4.99 o
   8  -4  12         51.33         67.90        14.80 o
  -6  -3  12          0.23          0.57         6.67 o
  -5  -3  12         87.01         87.99        12.27 o
  -4  -3  12          1.72          6.45         5.47 o
  -3  -3  12         59.84         55.70        11.93 o
  -2  -3  12        474.50        260.81        17.89 o
  -1  -3  12          1.19          0.50         4.40 o
   0  -3  12        222.08        230.01        15.83 o
   1  -3  12         62.11         52.05         5.79 o
   2  -3  12         68.08         76.59         7.29 o
   3  -3  12         10.30          2.43         3.46 o
   4  -3  12        168.55        163.10         8.66 o
   5  -3  12         16.56         24.03         3.81 o
   6  -3  12         80.30         78.59         6.23 o
   7  -3  12          8.61          9.41         4.52 o
   8  -3  12         11.77          6.49         6.18 o
  -6  -2  12         28.95         29.97         9.77 o
  -5  -2  12        378.62        411.29        20.96 o
  -4  -2  12          0.10         -4.43         7.51 o
  -3  -2  12        623.05        629.50        23.25 o
  -1  -2  12        404.75        414.74        14.35 o
   0  -2  12        135.67        143.23         6.43 o
   1  -2  12         30.94         22.51         3.83 o
   2  -2  12        724.68        724.79        19.81 o
   3  -2  12        157.05        152.34        10.93 o
   4  -2  12         19.74         25.02         3.95 o
   5  -2  12        488.71        450.61        16.34 o
   6  -2  12         10.02         13.61         4.49 o
   7  -2  12        116.87        125.43         7.91 o
   8  -2  12         34.11         42.58         6.78 o
   9  -2  12          3.91          1.87        11.80 o
  -6  -1  12         53.50         32.35        16.33 o
  -5  -1  12         36.64         38.82        15.85 o
  -4  -1  12         89.25         62.63        32.46 o
  -3  -1  12         85.43         75.98        13.10 o
  -2  -1  12        600.09        560.39        35.09 o
  -1  -1  12        525.36        512.33        14.32 o
   0  -1  12         28.40         23.66         3.59 o
   1  -1  12        268.30        267.29         8.54 o
   2  -1  12         12.90          8.55         3.07 o
   3  -1  12         96.84        110.01         5.30 o
   4  -1  12        753.43        724.58        18.23 o
   5  -1  12        182.05        197.20         9.74 o
   6  -1  12        372.14        341.92        14.04 o
   7  -1  12         13.55         15.20         4.39 o
   8  -1  12         40.00         47.36         6.46 o
   9  -1  12          3.17         13.66         6.17 o
  -6   0  12          0.49          3.27         6.91 o
  -5   0  12          4.02          5.07         6.02 o
  -4   0  12         12.78         14.26         5.20 o
  -3   0  12        334.47        346.45        20.97 o
  -2   0  12        203.32        198.62         9.97 o
  -1   0  12         45.56         56.71         4.12 o
   0   0  12        243.46        228.61         7.45 o
   1   0  12        514.76        545.17        14.39 o
   2   0  12          8.49          6.64         2.62 o
   3   0  12        569.72        580.75        14.11 o
   4   0  12         81.74         99.50         5.06 o
   5   0  12         50.60         35.36         3.52 o
   6   0  12        104.77         88.36         5.79 o
   7   0  12        395.26        407.08        13.96 o
   8   0  12        222.19        217.18        10.51 o
   9   0  12         24.88         22.83         6.19 o
  -6   1  12         52.32         53.97        14.68 o
  -5   1  12        266.50        260.05        19.13 o
  -4   1  12         28.57         17.69         5.25 o
  -3   1  12         13.72         16.22         3.91 o
  -2   1  12        489.97        490.98        20.22 o
  -1   1  12         74.63         77.61         4.50 o
   0   1  12        120.67        125.51         5.39 o
   1   1  12        115.74        122.37         5.49 o
   2   1  12        172.51        167.70         6.33 o
   3   1  12        302.33        284.68         9.16 o
   4   1  12          0.01          1.14         2.49 o
   5   1  12        152.00        145.85         6.11 o
   6   1  12        141.73        175.23         7.40 o
   7   1  12         25.17         27.41         4.50 o
   8   1  12         89.95        102.40         7.86 o
   9   1  12         15.96         21.42         6.94 o
  -6   2  12          6.71         11.05         6.88 o
  -5   2  12          5.69         14.82        10.55 o
  -4   2  12          0.18          3.28         5.25 o
  -3   2  12         45.06         43.99         5.48 o
  -2   2  12         16.97          9.51         3.38 o
  -1   2  12        816.72        811.82        20.81 o
   0   2  12        349.02        357.65        11.51 o
   1   2  12          0.63          1.21         2.19 o
   2   2  12        622.56        636.04        16.21 o
   3   2  12         25.24         19.78         2.98 o
   4   2  12        242.48        242.00         7.52 o
   5   2  12         47.19         57.42         8.45 o
   6   2  12        326.14        325.51        14.06 o
   7   2  12         97.75         98.16         6.64 o
   8   2  12         59.72         71.38         6.76 o
   9   2  12          2.33          4.27         8.89 o
  -6   3  12        102.13        118.79        10.24 o
  -5   3  12         17.10         26.12        10.67 o
  -4   3  12          3.48         -0.59         5.37 o
  -3   3  12        480.71        498.28        18.43 o
  -2   3  12         23.41         31.92         4.35 o
  -1   3  12       1393.12       1386.32        59.57 o
   0   3  12        244.61        265.27        10.53 o
   1   3  12       1087.61       1107.85        27.98 o
   2   3  12       1442.96       1609.30        53.32 o
   3   3  12         29.69         35.29         3.17 o
   4   3  12        306.09        276.89        10.24 o
   5   3  12        115.19        126.20         8.66 o
   6   3  12        186.71        177.96         6.93 o
   7   3  12         21.65         17.55         4.00 o
   8   3  12         27.11         23.94         8.72 o
   9   3  12          3.01          1.81         8.93 o
  -5   4  12         84.71         79.49         9.29 o
  -4   4  12         48.98         54.16        10.20 o
  -3   4  12         48.87         38.19         5.23 o
  -2   4  12         67.84         75.83         6.12 o
  -1   4  12          3.85          0.90         2.90 o
   0   4  12          0.50         -2.34         2.34 o
   1   4  12        380.13        395.13        11.98 o
   2   4  12         35.32         40.49         3.07 o
   3   4  12         58.79         62.38         3.99 o
   4   4  12          0.61          0.81         2.83 o
   5   4  12        172.83        189.88        10.50 o
   6   4  12        106.86         91.33         6.01 o
   7   4  12         41.28         44.99         4.58 o
   8   4  12         47.93         44.50         5.83 o
   9   4  12         14.79         12.64         5.92 o
  -5   5  12        129.39        143.56        11.12 o
  -4   5  12        391.43        414.16        20.35 o
  -3   5  12          9.88          2.77         5.07 o
  -2   5  12        179.42        177.64        15.00 o
  -1   5  12        419.85        407.25        14.87 o
   0   5  12         68.52         70.64         4.78 o
   1   5  12          5.20          2.39         2.37 o
   2   5  12        639.46        643.74        42.47 o
   3   5  12         97.56        115.93         9.37 o
   4   5  12         29.34         32.79         7.55 o
   5   5  12        101.09         83.13         5.59 o
   6   5  12        266.22        278.36        10.89 o
   7   5  12         11.13         26.43         4.43 o
   8   5  12         12.89         16.20         4.62 o
   9   5  12         57.39         55.67         8.69 o
  -5   6  12          8.57          7.64         6.72 o
  -4   6  12        328.78        374.51        18.16 o
  -3   6  12          0.47          4.71         4.34 o
  -2   6  12          2.74          0.20         3.61 o
  -1   6  12         52.24         48.39         6.65 o
   0   6  12          0.01          6.46         2.61 o
   1   6  12         40.13         42.35        10.44 o
   2   6  12         30.27         29.50         3.08 o
   3   6  12        799.54        763.04        23.24 o
   4   6  12        121.11         98.32         9.06 o
   5   6  12         46.65         45.56         3.91 o
   6   6  12         20.38         22.98         4.56 o
   7   6  12         83.62         74.77         5.54 o
   8   6  12        200.69        220.10        10.22 o
   9   6  12          0.09          0.29         5.53 o
  -4   7  12         27.28         17.64         7.25 o
  -3   7  12         16.18         15.52         9.26 o
  -2   7  12         24.16         40.73        10.14 o
  -1   7  12         13.70         20.52        12.50 o
   0   7  12          0.10          4.63         3.20 o
   2   7  12        500.91        481.93        24.77 o
   3   7  12         54.99         60.83         3.81 o
   4   7  12        469.67        438.51        15.51 o
   5   7  12         19.40         13.78         2.69 o
   6   7  12         10.05         16.50         3.27 o
   7   7  12         92.69         92.03         6.26 o
   8   7  12          0.87          0.12         4.93 o
   9   7  12        119.89        140.18        10.12 o
  -4   8  12          6.27         10.20        11.70 o
  -3   8  12         83.03         84.72        12.01 o
  -2   8  12          7.44          0.46         4.54 o
  -1   8  12         93.01        100.45        10.97 o
   0   8  12          3.19          5.57         2.27 o
   3   8  12        132.63        155.29        24.54 o
   4   8  12          9.79          8.72        11.93 o
   5   8  12          1.93          8.28         2.32 o
   6   8  12         48.63         51.14         3.89 o
   7   8  12        158.93        159.05        14.63 o
   8   8  12          7.75          2.29         8.38 o
   9   8  12         20.92         18.01         6.81 o
  -3   9  12         43.35         43.68        12.39 o
  -2   9  12          3.61          5.87         8.89 o
  -1   9  12         34.99         44.59         8.76 o
   0   9  12        156.12        183.66        16.29 o
   1   9  12         82.36         92.90        12.85 o
   6   9  12        111.18        106.07         9.18 o
   7   9  12        255.25        250.15        16.86 o
   8   9  12          2.34          6.27         6.96 o
  -2  10  12         64.25         83.57        12.45 o
  -1  10  12        202.24        198.22        17.20 o
   0  10  12          0.00         -0.11         7.45 o
   1  10  12        290.45        335.13        25.23 o
   2  10  12         99.99        101.19        11.49 o
   3  10  12          4.19         -2.62        10.67 o
   4  10  12        154.94         89.23        17.89 o
   5  10  12          8.67          7.80        13.07 o
   6  10  12        120.15        130.12        14.25 o
   7  10  12         11.30         19.46         9.40 o
   8  10  12         27.97         33.95        10.55 o
  -1  11  12          4.01          0.09         9.04 o
   0  11  12          0.00          1.91         8.13 o
   1  11  12         21.93         39.31         8.89 o
   2  11  12         76.37         94.34        11.44 o
   3  11  12         14.30         15.37         7.73 o
   4  11  12        119.72        106.15        17.55 o
   5  11  12         33.17         25.84         7.75 o
   6  11  12          7.27         22.35         9.18 o
   7  11  12         19.83         20.38         9.30 o
   0  12  12         97.71         98.47        12.29 o
   1  12  12         47.23         49.73        10.00 o
   2  12  12        239.99        269.84        19.77 o
   3  12  12         57.33         65.96        10.15 o
   4  12  12         97.01        112.04        12.67 o
   5  12  12         43.90         52.05        12.73 o
   6  12  12          7.92         24.00         8.82 o
   2  13  12         44.43         25.41        10.56 o
   3  13  12         80.77         97.20        12.50 o
   4  13  12         18.12         19.73         9.63 o
  -2  -9  13          1.54          2.99         6.77 o
  -1  -9  13          3.83          5.05         6.47 o
   0  -9  13         14.85          8.86         6.55 o
   1  -9  13          8.87          7.10         7.98 o
   2  -9  13         68.28         84.49        21.22 o
   3  -9  13         23.60         22.52         9.88 o
  -3  -8  13         31.08         48.26         7.69 o
  -2  -8  13        199.65        208.81        12.91 o
  -1  -8  13        167.46        161.15        11.10 o
   0  -8  13          1.16         -3.93         5.81 o
   1  -8  13         27.45         27.16         6.00 o
   2  -8  13         20.19          6.69         7.85 o
   3  -8  13          5.76          3.60         8.10 o
   4  -8  13          0.96          5.96         8.40 o
  -4  -7  13        117.52        119.44         9.73 o
  -3  -7  13         18.90         10.03         5.89 o
  -2  -7  13        175.67        163.72        11.16 o
  -1  -7  13        103.92        109.25         9.63 o
   0  -7  13        875.77        851.70        24.76 o
   1  -7  13        170.73        170.89         9.42 o
   2  -7  13          1.55         -3.37         7.80 o
   3  -7  13          1.23         -1.12         4.53 o
   4  -7  13         68.18         53.14         9.90 o
   5  -7  13          4.71         12.25         9.16 o
  -4  -6  13         73.40         72.03         8.54 o
  -3  -6  13          0.00         -3.02         5.98 o
  -2  -6  13         31.32         31.67         5.82 o
  -1  -6  13        371.04        360.19        13.58 o
   0  -6  13        249.18        257.93        10.83 o
   1  -6  13         58.59         47.95         4.87 o
   2  -6  13         50.52         46.27         8.85 o
   3  -6  13         41.45         40.41         4.64 o
   4  -6  13          9.93          7.99         5.63 o
   5  -6  13          5.52          6.29         8.30 o
   6  -6  13        145.67        143.17        13.50 o
  -5  -5  13        120.62         94.05        10.57 o
  -4  -5  13          6.46         -0.50         6.62 o
  -3  -5  13          1.02          5.01         6.22 o
  -2  -5  13          0.73          8.75         5.38 o
  -1  -5  13          0.00         -4.67         4.67 o
   0  -5  13          7.31          3.63         5.99 o
   1  -5  13        570.00        553.79        29.93 o
   2  -5  13         10.56         -0.11         4.70 o
   3  -5  13          0.89          4.41         4.03 o
   4  -5  13        331.48        303.93        12.18 o
   5  -5  13          3.35          4.45         4.91 o
   6  -5  13        155.17        198.29        17.25 o
   7  -5  13        137.34        124.96        13.26 o
  -5  -4  13         57.03         45.38         7.69 o
  -4  -4  13          2.97         10.89         8.52 o
  -3  -4  13        384.81        380.54        16.47 o
  -2  -4  13        468.50        494.67        35.78 o
  -1  -4  13        827.54        809.23        29.45 o
   0  -4  13        268.97        301.27        12.80 o
   1  -4  13        475.31        458.61        16.33 o
   2  -4  13        410.70        399.48        14.70 o
   3  -4  13         72.35         71.11         8.95 o
   4  -4  13        103.83        105.56         7.97 o
   5  -4  13        286.48        261.07        10.41 o
   6  -4  13         99.53         93.40         7.43 o
   7  -4  13         25.16         36.55         9.16 o
  -5  -3  13         33.66         41.73         7.52 o
  -4  -3  13        102.03         75.86         7.62 o
  -3  -3  13         55.62         51.15        10.60 o
  -2  -3  13         41.41         30.64         8.23 o
  -1  -3  13        141.34        141.90        10.36 o
   0  -3  13         58.98         51.64         5.16 o
   1  -3  13         17.88         11.37         4.67 o
   2  -3  13       1255.83       1233.54        45.65 o
   3  -3  13       1596.47       1649.69        50.71 o
   4  -3  13         15.31         22.10         6.78 o
   5  -3  13         82.10         81.80         6.50 o
   6  -3  13        117.41        127.23         7.75 o
   7  -3  13         55.05         72.22         6.96 o
   8  -3  13         45.92         47.02        17.55 o
  -5  -2  13          0.47          0.02         6.05 o
  -4  -2  13         35.05         38.50         6.55 o
  -3  -2  13        435.52        444.97        23.92 o
  -2  -2  13        735.59        723.52        25.15 o
  -1  -2  13          3.25          7.66         4.17 o
   0  -2  13        864.10        837.63        33.32 o
   1  -2  13        553.04        546.92        21.05 o
   2  -2  13       2983.53       2991.46       106.16 o
   3  -2  13          9.95         -1.53         4.92 o
   4  -2  13        187.73        174.24        10.14 o
   5  -2  13         12.66         10.69         4.01 o
   6  -2  13         85.44         80.93         6.92 o
   7  -2  13          4.99         12.21         4.94 o
   8  -2  13         22.82         16.67         9.91 o
  -5  -1  13        435.94        472.15        25.28 o
  -4  -1  13        144.42        149.24        10.33 o
  -3  -1  13        444.51        473.74        19.09 o
  -2  -1  13          9.23         11.04         6.66 o
  -1  -1  13        356.45        162.17        22.48 o
   0  -1  13         80.95         67.09         4.70 o
   1  -1  13        553.59        564.58        16.39 o
   2  -1  13          4.78          5.37         3.06 o
   3  -1  13       1494.45       1448.10        38.28 o
   4  -1  13        363.28        317.12        13.46 o
   5  -1  13        460.98        420.38        16.42 o
   6  -1  13        109.92        107.40         8.33 o
   7  -1  13        163.09        165.84        11.42 o
   8  -1  13          0.12         -0.81         5.70 o
  -5   0  13        142.03        150.04        20.65 o
  -4   0  13         12.68         11.14        14.11 o
  -3   0  13         38.60         35.84         7.45 o
  -2   0  13          0.94         -2.09         4.16 o
  -1   0  13        290.86        299.70        12.22 o
   0   0  13        354.51        367.76        12.06 o
   1   0  13         54.32         58.04         7.12 o
   2   0  13       1218.92       1184.51        31.08 o
   3   0  13         35.48         30.49         3.51 o
   4   0  13        550.56        554.30        16.32 o
   5   0  13         10.36         19.31         8.41 o
   6   0  13         31.24         19.85         4.22 o
   7   0  13          0.56          0.28         4.61 o
   8   0  13          0.78          2.52         5.68 o
   9   0  13          9.49         15.05        12.62 o
  -5   1  13          0.03         -3.93        13.65 o
  -4   1  13          8.50         12.62         8.69 o
  -3   1  13          9.97          8.83         6.79 o
  -2   1  13         75.26         68.76         5.57 o
  -1   1  13        310.10        295.32        12.68 o
   0   1  13        164.59        167.00         7.67 o
   1   1  13        949.08        968.89        25.99 o
   2   1  13        879.48        861.18        23.30 o
   3   1  13          0.00          1.66         2.73 o
   4   1  13        251.16        222.04         7.83 o
   5   1  13        152.49        142.49        10.34 o
   6   1  13        389.03        380.79        13.25 o
   7   1  13         72.89         71.41         6.08 o
   8   1  13        636.45        650.32        23.52 o
   9   1  13         91.12         91.00         8.22 o
  -5   2  13          3.97         13.59         6.42 o
  -4   2  13         12.80          4.16         5.71 o
  -3   2  13         25.38         17.37         9.10 o
  -2   2  13        216.92        226.75        10.04 o
  -1   2  13          6.30          4.34         3.40 o
   0   2  13       3097.34       3216.97        81.27 o
   1   2  13        696.52        680.58        21.72 o
   2   2  13        296.43        309.44        10.21 o
   3   2  13        101.79         92.16         5.97 o
   4   2  13         14.69         21.10         3.23 o
   5   2  13        177.39        138.98         6.69 o
   6   2  13         76.21         65.45         5.23 o
   7   2  13         13.29          9.36         4.86 o
   8   2  13        108.97        128.31         9.46 o
   9   2  13         38.94         42.76         7.48 o
  -5   3  13          0.24         -3.23         6.88 o
  -4   3  13          0.00         -0.40         5.48 o
  -3   3  13         25.36         18.16         5.08 o
  -2   3  13          6.43         12.08         4.35 o
  -1   3  13        228.13        236.98        14.58 o
   0   3  13        138.14        137.99         6.79 o
   1   3  13        260.13        270.16        10.53 o
   2   3  13        118.92        134.18         7.04 o
   3   3  13         17.66         10.14         3.34 o
   4   3  13         57.00         72.13         5.23 o
   5   3  13         67.87         73.87         5.89 o
   6   3  13        437.55        341.00        11.92 o
   7   3  13         50.61         29.75         4.84 o
   8   3  13        243.79        242.38        12.88 o
   9   3  13         17.67         19.35         6.33 o
  -5   4  13          3.96         11.18         7.36 o
  -4   4  13          8.77         25.12         6.10 o
  -3   4  13         50.19         36.75         5.82 o
  -2   4  13         59.27         50.04         5.51 o
  -1   4  13        173.73        156.69        18.59 o
   0   4  13        361.25        374.67        12.20 o
   1   4  13       1044.58       1080.43        32.72 o
   2   4  13         41.16         32.46         3.60 o
   3   4  13         94.04         85.92         5.52 o
   4   4  13        343.42        306.44        11.46 o
   5   4  13        298.05        248.47         9.39 o
   6   4  13         41.32         38.39         4.16 o
   7   4  13         99.89         84.99         7.48 o
   8   4  13         19.98         16.76         5.91 o
   9   4  13         50.17         55.04         7.20 o
  -4   5  13         55.28         57.89         7.22 o
  -3   5  13          0.57         -4.46         4.46 o
  -2   5  13         10.26          7.51         4.26 o
  -1   5  13         27.29         29.83         6.00 o
   0   5  13         96.38        109.88         8.17 o
   1   5  13         94.85         77.65         8.51 o
   2   5  13          3.79          5.21         2.85 o
   3   5  13        365.70        395.07        23.08 o
   4   5  13         21.71         17.63         3.01 o
   5   5  13        274.56        243.39         9.17 o
   6   5  13         37.16         34.48         4.50 o
   7   5  13         40.61         61.24         5.83 o
   8   5  13         10.43         14.69         5.06 o
   9   5  13         24.41         31.66         6.75 o
  -4   6  13         26.59         47.06        11.12 o
  -3   6  13         38.59         36.31         8.51 o
  -2   6  13        235.17        252.01        18.96 o
  -1   6  13          1.25         -2.51         3.51 o
   0   6  13         99.12        116.97        16.40 o
   1   6  13         18.22          8.37         3.03 o
   2   6  13         29.12         29.20         4.16 o
   3   6  13         23.98         14.99         3.55 o
   4   6  13        268.40        224.30         9.87 o
   5   6  13        238.23        218.92         8.57 o
   6   6  13        208.40        210.85         8.94 o
   7   6  13         61.11         44.94         5.76 o
   8   6  13         55.05         62.39         6.01 o
   9   6  13          0.40         15.05         6.41 o
  -3   7  13         42.82         57.74        10.95 o
  -2   7  13          7.08         -4.46         4.46 o
  -1   7  13         73.85         74.59         6.98 o
   0   7  13        152.45        169.94        11.81 o
   1   7  13          0.07         -3.33         3.33 o
   2   7  13          4.73         10.09         3.67 o
   3   7  13        273.23        276.73         9.94 o
   4   7  13         78.43         81.98         5.04 o
   5   7  13        172.12        157.21        12.79 o
   6   7  13        204.42        221.13         9.46 o
   7   7  13         19.66         16.34         4.76 o
   8   7  13        117.15        117.30        19.38 o
   9   7  13        250.11        303.32        15.51 o
  -3   8  13        101.78         91.50        13.28 o
  -2   8  13        157.69        166.62        15.51 o
  -1   8  13          6.30         10.91         3.78 o
   0   8  13        160.53        175.05        10.01 o
   3   8  13        433.33        440.64        42.89 o
   4   8  13        596.64        661.54        41.52 o
   5   8  13         99.95        111.19         5.62 o
   6   8  13         33.40         43.07         7.57 o
   7   8  13         59.23         64.22         6.87 o
   8   8  13        266.96        342.26        19.38 o
  -2   9  13          2.35         11.65        10.10 o
  -1   9  13          2.25          7.88         8.96 o
   0   9  13        139.85        145.78        14.04 o
   1   9  13        142.82        181.33        25.35 o
   3   9  13        381.30        410.13        37.39 o
   4   9  13          0.29          9.86        15.37 o
   5   9  13        409.04        457.18        23.97 o
   6   9  13        206.31        253.28        17.99 o
   7   9  13         67.57         66.99        10.06 o
   8   9  13         94.53        158.19        14.59 o
  -1  10  13        105.24        114.25        13.87 o
   0  10  13         44.73         46.51        10.38 o
   1  10  13         10.66         17.25        16.29 o
   2  10  13         83.56         96.88        26.03 o
   3  10  13        227.29        210.06        16.80 o
   4  10  13        477.32        495.94        25.56 o
   5  10  13          0.08          0.10         7.70 o
   6  10  13          0.97          1.18         7.48 o
   7  10  13        111.15        164.43        15.32 o
   0  11  13         12.03         13.95         9.54 o
   1  11  13         82.15        108.33        12.59 o
   2  11  13         25.00          3.68        15.71 o
   3  11  13          5.53          2.62         8.28 o
   4  11  13         20.44         16.88        12.96 o
   5  11  13         56.88         46.89        19.27 o
   6  11  13         20.62         41.40        14.68 o
   2  12  13        206.86        224.02        18.88 o
   3  12  13         48.67         79.15        11.62 o
   4  12  13         33.43         24.77        10.03 o
   5  12  13          2.71         -0.10         9.20 o
  -1  -8  14        120.18        140.71        15.49 o
   0  -8  14         22.56         29.74         9.61 o
   1  -8  14         61.42         74.70         8.43 o
   2  -8  14          0.87         10.38         9.18 o
   3  -8  14         82.72         82.87        11.74 o
  -3  -7  14         31.96         31.88        11.01 o
  -2  -7  14        155.58        163.70        11.29 o
  -1  -7  14        178.18        186.75        12.39 o
   0  -7  14        122.83        133.63        10.14 o
   1  -7  14         70.06         56.72         8.74 o
   2  -7  14         61.50         58.15         7.02 o
   3  -7  14         55.26         54.20        14.68 o
   4  -7  14         25.06         22.44        10.00 o
  -3  -6  14          1.07          6.85         7.24 o
  -2  -6  14        119.93        113.14         9.91 o
  -1  -6  14        130.34        166.20        11.25 o
   0  -6  14        356.03        405.94        17.71 o
   1  -6  14        171.83        161.98         9.43 o
   2  -6  14         57.57         60.26         7.39 o
   3  -6  14          0.09         -1.71         5.54 o
   4  -6  14          2.96         -2.89         8.15 o
   5  -6  14        119.21        115.14        12.77 o
  -4  -5  14         25.09         14.80         6.77 o
  -3  -5  14        106.15         92.06         8.76 o
  -2  -5  14          2.71         10.83         5.80 o
  -1  -5  14        110.08        102.70         8.72 o
   0  -5  14          0.48         -3.96         4.40 o
   1  -5  14         97.89         99.60         7.15 o
   2  -5  14        399.14        420.68        15.88 o
   3  -5  14         10.79         13.66         4.42 o
   4  -5  14          6.48         -5.03         9.95 o
   5  -5  14         44.11         54.52        10.09 o
   6  -5  14         23.66         19.37        10.09 o
  -4  -4  14        254.46        262.33        15.13 o
  -3  -4  14         20.51         27.97         8.98 o
  -2  -4  14          0.29          5.18         7.00 o
  -1  -4  14        192.23        214.14        14.25 o
   0  -4  14         70.61         82.19         6.51 o
   1  -4  14        100.51         90.06         7.61 o
   2  -4  14        701.76        686.83        45.19 o
   3  -4  14          2.00         -4.34         4.61 o
   4  -4  14        269.73        271.53        12.50 o
   5  -4  14          5.93         15.20         5.45 o
   6  -4  14          3.36         10.27         6.14 o
   7  -4  14         24.45         43.78        10.25 o
  -4  -3  14          4.21          8.59         6.13 o
  -3  -3  14         10.21         18.35         6.17 o
  -2  -3  14        400.45        361.40        38.65 o
  -1  -3  14        138.07        155.75        18.81 o
   0  -3  14         48.16         41.75        10.32 o
   1  -3  14        963.21        939.10        38.88 o
   2  -3  14         36.55         28.89         7.23 o
   3  -3  14         58.37         57.57         9.63 o
   4  -3  14         86.20         90.51         7.10 o
   5  -3  14         11.72          7.77         4.47 o
   6  -3  14          0.13          0.76         5.42 o
   7  -3  14         90.62        103.15        10.94 o
  -5  -2  14         13.47         16.74         9.40 o
  -4  -2  14         84.87         85.57         8.83 o
  -3  -2  14        121.17        117.80        10.84 o
  -2  -2  14        245.78        240.62        23.63 o
  -1  -2  14        765.59        859.29        37.96 o
   0  -2  14        267.22        324.31        15.96 o
   1  -2  14        166.68        149.89         8.83 o
   2  -2  14        917.85        819.23        26.35 o
   3  -2  14         53.10         62.10         5.51 o
   4  -2  14         97.21         87.61         6.92 o
   5  -2  14        232.11        209.57        11.74 o
   6  -2  14        107.89         94.92         6.83 o
   7  -2  14        127.34        132.81        10.27 o
  -5  -1  14        174.24        176.78        16.31 o
  -4  -1  14         15.91         27.49         7.31 o
  -3  -1  14        275.62        311.92        19.46 o
  -2  -1  14         13.88         13.76        10.32 o
  -1  -1  14          4.24         15.36         4.83 o
   1  -1  14        161.23        145.39        12.11 o
   2  -1  14          4.16         -4.62         4.62 o
   3  -1  14        291.43        286.40        13.22 o
   4  -1  14         78.73         70.98         6.79 o
   5  -1  14          5.51          8.35         5.00 o
   6  -1  14         49.88         54.24         6.77 o
   7  -1  14        147.75        147.10         9.19 o
   8  -1  14          2.19          0.51        11.42 o
  -5   0  14         42.67         41.33         8.10 o
  -4   0  14         24.50         22.92         6.76 o
  -3   0  14        390.52        431.47        32.34 o
  -2   0  14         46.07         47.53         6.49 o
  -1   0  14         40.79         44.96        11.01 o
   0   0  14        207.33        191.14         9.54 o
   1   0  14        306.61        314.53        12.48 o
   2   0  14         15.91         11.14         3.53 o
   3   0  14        129.83        128.06         6.52 o
   4   0  14         70.32         75.57         8.13 o
   5   0  14        290.76        261.53        12.07 o
   6   0  14         27.42         27.14         5.92 o
   7   0  14        151.39        131.73        15.37 o
   8   0  14          0.00         -4.97         5.98 o
  -5   1  14        195.53        208.74        21.10 o
  -4   1  14          1.24         13.44         7.16 o
  -3   1  14        189.37        204.68        13.79 o
  -2   1  14          5.95          0.48        12.73 o
  -1   1  14         22.25         16.36         6.56 o
   0   1  14         42.20         51.43         5.02 o
   1   1  14        228.15        239.87        10.42 o
   2   1  14        569.02        541.69        18.38 o
   3   1  14         40.61         56.93         4.51 o
   4   1  14         32.30         25.39         3.76 o
   5   1  14        346.02        385.56        16.87 o
   6   1  14         36.00         46.36         6.87 o
   7   1  14          1.27         -3.03         5.23 o
   8   1  14        138.88        147.91        11.07 o
  -4   2  14         20.92         25.41         8.06 o
  -3   2  14          9.02         12.47         5.50 o
  -2   2  14         73.19         80.46        14.22 o
  -1   2  14          3.86          3.89         5.63 o
   0   2  14          5.35         13.46         3.73 o
   1   2  14         95.09         86.68         5.83 o
   2   2  14          5.32          5.14         3.48 o
   3   2  14        518.03        512.66        15.92 o
   4   2  14          5.51          8.57         3.87 o
   5   2  14          8.30         13.91         4.37 o
   6   2  14        197.19        172.99        21.53 o
   7   2  14         31.53         29.43         5.95 o
   8   2  14          0.16         -5.82         5.82 o
  -4   3  14          5.75         19.71        10.63 o
  -3   3  14          4.05          0.19         5.11 o
  -2   3  14        368.17        373.86        13.72 o
  -1   3  14         29.18         30.87         4.43 o
   0   3  14       1475.54       1656.74        43.75 o
   1   3  14          8.11          4.42         4.11 o
   2   3  14        687.24        704.38        22.59 o
   3   3  14          2.26         -3.41         3.41 o
   4   3  14          9.45         11.10         3.87 o
   5   3  14        286.12        296.52        13.12 o
   6   3  14          3.51          7.49         4.19 o
   7   3  14          2.18          3.12         6.41 o
   8   3  14         19.82         32.91         6.62 o
  -4   4  14          1.38        -10.29        10.29 o
  -3   4  14          0.01          0.74         5.49 o
  -2   4  14        102.55        111.68         7.24 o
  -1   4  14        170.23        171.04         9.75 o
   0   4  14        107.98        117.88         7.05 o
   1   4  14        145.38        148.45        13.96 o
   2   4  14          0.30         -2.41         3.81 o
   3   4  14         73.09         78.50         6.05 o
   4   4  14          9.31          7.15         3.61 o
   5   4  14         40.49         47.64         5.69 o
   6   4  14        219.36        203.68         9.36 o
   7   4  14          8.67          9.45         4.48 o
   8   4  14          0.29          9.01         6.10 o
  -4   5  14          0.00         -2.38         6.74 o
  -3   5  14         19.28         24.20        10.31 o
  -2   5  14          8.27          3.35         5.73 o
  -1   5  14         17.63         24.63         7.46 o
   0   5  14          8.59         13.35         3.44 o
   1   5  14         43.92         32.86         5.34 o
   2   5  14         50.53         48.99         7.00 o
   3   5  14         35.36         27.95         3.85 o
   4   5  14         81.94         72.32         6.50 o
   5   5  14         12.81         11.26         5.90 o
   6   5  14        132.17        150.96         8.66 o
   7   5  14          1.16          4.44         4.42 o
   8   5  14         60.52         48.40         7.25 o
  -3   6  14          0.01        -10.35        10.35 o
  -2   6  14         14.35          6.07         6.08 o
  -1   6  14        207.44        230.64        13.49 o
   0   6  14        141.30        136.71        11.71 o
   1   6  14          8.96         10.87         3.54 o
   2   6  14        137.25        155.06        16.97 o
   3   6  14         31.72         32.27         4.70 o
   4   6  14          8.27          2.30         3.24 o
   5   6  14          0.01         -1.25         4.89 o
   6   6  14         34.44         28.50         4.54 o
   7   6  14          1.38         10.63         5.42 o
   8   6  14         67.36         93.42         9.45 o
  -3   7  14        129.14        144.67        17.09 o
  -2   7  14          1.68         -5.44         5.44 o
  -1   7  14         74.55         78.66        10.59 o
   0   7  14         49.03         48.52        10.35 o
   1   7  14          8.41          2.13         6.18 o
   2   7  14          0.26          3.97         2.95 o
   3   7  14         45.48         43.71         6.33 o
   4   7  14         23.24         34.00         3.95 o
   5   7  14        167.21        119.63         7.47 o
   6   7  14          4.11          4.91         4.82 o
   7   7  14         27.57         38.85         6.14 o
   8   7  14          1.50         14.37         6.50 o
  -2   8  14          5.35         14.31        10.69 o
  -1   8  14          3.31          2.90         9.08 o
   0   8  14        105.39        109.74        13.11 o
   1   8  14          2.42          9.87         7.88 o
   2   8  14          0.02         20.64        27.07 o
   3   8  14        105.93        109.33        19.27 o
   4   8  14         47.43         34.20         7.89 o
   5   8  14          4.29          2.23         4.48 o
   6   8  14          1.63         -2.18         5.52 o
   7   8  14         37.32         44.37         9.41 o
   8   8  14         16.95         12.62        19.27 o
  -1   9  14         99.66         78.95        11.92 o
   0   9  14         21.67         30.10        10.11 o
   1   9  14        154.71        149.57        27.53 o
   2   9  14         18.43         16.99         8.20 o
   3   9  14         23.87         32.59        20.87 o
   4   9  14         33.92         43.90         8.91 o
   5   9  14        101.20         96.43        10.95 o
   6   9  14         11.57          9.02         8.62 o
   7   9  14        103.91        155.33        15.82 o
   0  10  14          0.03         -1.98        17.89 o
   1  10  14        152.02        184.99        27.18 o
   2  10  14          5.70         -4.04         8.23 o
   3  10  14         59.99         82.14        27.30 o
   4  10  14         84.70         81.59        20.64 o
   5  10  14          0.03         14.14         8.80 o
   6  10  14         20.85         21.29         9.83 o
   2  11  14        300.12        411.26        44.84 o
   3  11  14          8.48         24.80        10.45 o
   4  11  14         77.13         70.82        11.58 o
   5  11  14         16.76         25.17        14.45 o
   0  -7  15          0.37         -6.45         6.45 o
   1  -7  15         88.89         93.91         9.32 o
   2  -7  15         10.85         10.49         9.12 o
  -2  -6  15          1.27         -3.87         6.86 o
  -1  -6  15        218.23        223.18        14.05 o
   0  -6  15          2.32          7.61         6.35 o
   1  -6  15        231.62        214.38        13.03 o
   2  -6  15          1.53          2.95         6.86 o
   3  -6  15        135.05        146.76        15.10 o
   4  -6  15          9.89         19.27        10.00 o
  -2  -5  15          3.19          9.16         6.62 o
  -1  -5  15          2.69          0.50         7.07 o
   0  -5  15         98.49         95.41        12.07 o
   1  -5  15         76.61         81.35         7.52 o
   2  -5  15         18.38         19.91         8.48 o
   3  -5  15         36.01         30.88         6.70 o
   4  -5  15         17.90          8.98         6.39 o
   5  -5  15         73.30        104.30        12.62 o
  -3  -4  15         99.36        105.58         9.52 o
  -2  -4  15         55.43         63.17         7.76 o
  -1  -4  15          3.88          5.63         5.56 o
   0  -4  15         44.59         42.89         6.64 o
   1  -4  15          0.36         -8.14         8.14 o
   2  -4  15          2.38          2.35         4.90 o
   3  -4  15          5.22         15.30         5.91 o
   4  -4  15         13.73         18.32         6.86 o
   5  -4  15        189.03        191.00        12.37 o
   6  -4  15        258.97        309.57        21.38 o
  -3  -3  15         10.35          7.52         6.70 o
  -2  -3  15          0.38         11.19         6.16 o
  -1  -3  15        636.05        658.74        24.13 o
   0  -3  15        255.70        269.30        17.41 o
   1  -3  15          5.86         -3.41         6.55 o
   2  -3  15          0.83         -0.61         4.57 o
   3  -3  15         41.67         55.79         6.61 o
   4  -3  15         41.17         38.90         5.44 o
   5  -3  15          4.02          8.62         5.82 o
   6  -3  15        136.04        131.37        10.42 o
  -3  -2  15         19.54         20.20         6.84 o
  -2  -2  15         91.88        104.01         9.06 o
  -1  -2  15          2.80          2.52         5.18 o
   0  -2  15          2.71         -2.71        13.65 o
   1  -2  15        703.99        732.43        41.75 o
   2  -2  15          0.00         -5.73         7.57 o
   3  -2  15        158.70        147.63        21.33 o
   4  -2  15         48.74         43.44         5.54 o
   5  -2  15          7.32          2.83         6.42 o
   6  -2  15         42.53         40.32         7.07 o
   7  -2  15         39.44         47.25         7.40 o
  -4  -1  15         20.47         29.30        19.18 o
  -3  -1  15        184.63        190.07        17.77 o
  -2  -1  15        167.74        191.62        12.34 o
  -1  -1  15        111.92        112.71        11.78 o
   0  -1  15          5.17          0.40         6.91 o
   1  -1  15        165.27        164.51        10.33 o
   2  -1  15         13.00          9.50         5.39 o
   3  -1  15         68.15         54.13         8.87 o
   4  -1  15         23.10         17.04         5.84 o
   5  -1  15         71.20         69.58         7.77 o
   6  -1  15          3.94          1.27         5.45 o
   7  -1  15          2.09          0.90         6.21 o
  -4   0  15         27.36         26.00         7.56 o
  -3   0  15          5.21          2.53         6.14 o
  -2   0  15         41.82         47.43        11.93 o
  -1   0  15        816.36        845.35        29.05 o
   0   0  15        359.29        358.03        15.21 o
   3   0  15          3.76         -1.86         4.66 o
   4   0  15          0.02         -4.75         4.75 o
   5   0  15         45.97         57.49         7.32 o
   6   0  15         13.49         10.84         7.73 o
   7   0  15          9.35         16.99         6.60 o
  -4   1  15         54.23         61.48         9.33 o
  -3   1  15         36.33         23.42         6.62 o
  -2   1  15         38.37         50.06        11.02 o
  -1   1  15        694.91        660.00        47.13 o
   0   1  15         34.86         30.70         8.95 o
   1   1  15        281.38        243.42        19.69 o
   2   1  15        162.72        153.84         8.87 o
   3   1  15        247.82        209.55        22.68 o
   4   1  15         97.49        118.37        14.68 o
   5   1  15          2.81          1.27         5.34 o
   6   1  15         87.08         77.28        10.06 o
   7   1  15         15.45         10.31         6.10 o
   8   1  15          1.03         -6.60         6.66 o
  -3   2  15        176.71        181.47        17.90 o
  -2   2  15        290.52        303.18        14.69 o
  -1   2  15          0.82         -1.26         4.69 o
   0   2  15        455.05        493.70        16.38 o
   1   2  15         17.82         18.06         4.24 o
   2   2  15        141.13        128.18         8.23 o
   3   2  15        185.45        168.88         8.75 o
   4   2  15        177.49        166.30         8.79 o
   5   2  15         43.54         62.26         9.58 o
   6   2  15         17.58         13.44         5.42 o
   7   2  15          0.64          0.85         5.94 o
   8   2  15          2.23         -6.81         6.81 o
  -3   3  15        123.87        147.11        18.42 o
  -2   3  15        326.07        352.87        26.15 o
  -1   3  15        111.04        140.09         8.44 o
   0   3  15         13.24         15.90         4.18 o
   1   3  15        107.88        106.54         9.54 o
   2   3  15        153.36        148.61         8.76 o
   3   3  15         59.31         61.49         5.60 o
   4   3  15        373.71        367.65        13.21 o
   5   3  15         65.75         64.66         9.73 o
   6   3  15         67.85         65.26         7.16 o
   7   3  15         40.29         38.96         8.77 o
   8   3  15         85.36        113.34         9.63 o
  -3   4  15         50.89         59.05        11.82 o
  -2   4  15         65.70         54.24         8.64 o
  -1   4  15        280.91        275.65        19.62 o
   0   4  15         50.69         59.71         5.22 o
   1   4  15          1.47          2.09         4.03 o
   2   4  15         59.61         75.37         5.74 o
   3   4  15         86.19         77.76         5.89 o
   4   4  15         36.23         33.11         4.61 o
   5   4  15         34.47         33.11         4.78 o
   6   4  15         19.99         12.54         4.57 o
   7   4  15        104.34        102.19        13.33 o
   8   4  15        146.59        159.38        12.25 o
  -3   5  15        212.48        185.34        17.69 o
  -2   5  15         13.60         12.72         7.70 o
  -1   5  15         70.33         68.38        11.58 o
   0   5  15        111.33        110.85         8.66 o
   1   5  15        129.23        118.70         9.14 o
   2   5  15         51.98         64.40        14.22 o
   3   5  15        167.08        156.78        13.81 o
   4   5  15         66.51         53.38         6.09 o
   5   5  15          3.50          5.14         4.77 o
   6   5  15          0.76          0.81         9.65 o
   7   5  15          0.01          5.60         5.81 o
   8   5  15         30.08         37.07         7.46 o
  -2   6  15        163.83        165.67        16.46 o
  -1   6  15         29.54         42.10        11.12 o
   0   6  15        211.14        240.52        31.54 o
   1   6  15          8.06          7.39         8.58 o
   2   6  15          2.71          2.21         4.00 o
   3   6  15         73.95         70.61         6.77 o
   4   6  15          4.77          4.71         4.85 o
   5   6  15         38.63         38.92         5.89 o
   6   6  15          0.98          7.48         5.26 o
   7   6  15          0.40          8.64         7.45 o
  -1   7  15         93.64        110.41        13.79 o
   0   7  15         95.62        104.83        12.46 o
   1   7  15         10.66          2.66         4.90 o
   2   7  15         70.45         84.60        11.28 o
   3   7  15         18.31         21.30         4.56 o
   4   7  15         83.88         81.98         7.55 o
   5   7  15          4.59         -3.57         4.74 o
   6   7  15          1.11         -0.72         5.29 o
   7   7  15         36.81         39.25         9.82 o
  -1   8  15         14.60         13.76        10.31 o
   0   8  15          0.90         13.57        13.65 o
   1   8  15          6.71          4.28         9.52 o
   2   8  15         48.71         58.02        10.55 o
   3   8  15         18.93         17.80         9.98 o
   4   8  15         11.88          8.56         8.16 o
   5   8  15         45.15         51.34         9.88 o
   6   8  15         30.13         31.07         9.71 o
   7   8  15         14.20         13.84        12.16 o
   0   9  15         50.76         57.16        11.73 o
   1   9  15         11.23          5.43         9.06 o
   2   9  15         52.81         67.71        11.05 o
   3   9  15        111.61         93.16        22.36 o
   4   9  15          0.72         -1.70         9.29 o
   5   9  15         49.35         55.01        10.90 o
   6   9  15          1.65         -0.17         9.38 o
   2  10  15         57.25         78.10        12.04 o
   3  10  15        187.13        197.24        33.03 o
   4  10  15          8.39         20.48         9.23 o
   0  -5  16          9.36          7.46         6.96 o
   1  -5  16         14.05          9.62         6.77 o
   2  -5  16         15.34         23.25         6.75 o
   3  -5  16         86.86        102.84         9.37 o
  -1  -4  16         21.48         26.31         7.25 o
   0  -4  16        225.97        233.51        13.88 o
   1  -4  16         38.78         36.74         6.80 o
   2  -4  16         39.54         55.57         7.68 o
   3  -4  16        120.52        128.25         9.96 o
   4  -4  16          2.41         -3.16         6.50 o
  -2  -3  16        191.72        213.49        13.75 o
  -1  -3  16         32.14         28.37         7.01 o
   0  -3  16          6.04         11.10         6.14 o
   1  -3  16         10.90         12.15         6.49 o
   2  -3  16          7.74         19.36         6.36 o
   3  -3  16          0.81         -2.82         5.88 o
   4  -3  16         19.07          7.92         6.61 o
   5  -3  16         33.48         49.33         7.48 o
  -2  -2  16         24.71         31.48        12.31 o
  -1  -2  16         86.74         85.01         9.55 o
   0  -2  16         23.31         15.19         6.12 o
   1  -2  16         95.61         85.54         8.06 o
   2  -2  16         14.81         14.13         5.60 o
   3  -2  16          0.10         -5.73         5.73 o
   4  -2  16        114.94        125.67        10.16 o
   5  -2  16          0.55          4.41        10.93 o
   6  -2  16        113.19        108.14         9.53 o
  -2  -1  16          2.53         -5.75        15.46 o
  -1  -1  16         56.48         52.49        12.53 o
   0  -1  16         30.16         30.35         6.62 o
   1  -1  16        155.29        176.52        16.08 o
   2  -1  16          4.75         -3.71         7.59 o
   3  -1  16         41.42         48.49         9.30 o
   4  -1  16        258.80        287.88        14.30 o
   5  -1  16        141.92        152.82        11.66 o
   6  -1  16          9.24          5.01         7.02 o
  -2   0  16        172.80        186.40        12.49 o
  -1   0  16         46.20         56.39         7.56 o
   0   0  16          0.02         -8.46         8.46 o
   1   0  16         47.39         61.11        13.12 o
   2   0  16        139.25        162.63        11.73 o
   3   0  16         17.44         17.61         5.89 o
   4   0  16         38.20         39.18         8.40 o
   5   0  16         42.87         54.19         7.73 o
   6   0  16         43.07         58.42         8.40 o
  -2   1  16          8.63         15.42         6.91 o
  -1   1  16        116.54        136.62        14.00 o
   0   1  16          0.02         -4.06         5.17 o
   1   1  16         57.97         52.51         6.54 o
   2   1  16          0.71          6.89         5.84 o
   3   1  16         67.49         58.54         7.04 o
   4   1  16          2.28          4.58         5.57 o
   5   1  16         11.33         28.25         9.33 o
   6   1  16         50.57         56.10         9.88 o
   7   1  16          5.00          6.16         7.07 o
  -2   2  16          0.43          8.95        12.85 o
  -1   2  16         33.76         38.90         6.98 o
   0   2  16          1.73         -3.41         5.52 o
   1   2  16          6.00         -5.06         5.06 o
   2   2  16         53.38         48.59         6.17 o
   3   2  16         91.26        111.27         9.10 o
   4   2  16         27.56         26.65         8.64 o
   5   2  16          1.00         12.45        11.82 o
   6   2  16         62.53         64.50         7.45 o
   7   2  16         31.28         31.01         8.34 o
  -2   3  16        659.17        760.01        28.01 o
  -1   3  16        112.18        116.31        13.33 o
   0   3  16        288.40        326.89        16.19 o
   1   3  16         77.82         77.45         6.21 o
   2   3  16          3.16          0.66         4.38 o
   3   3  16         20.27         14.76         5.01 o
   4   3  16         27.55         32.94         5.28 o
   5   3  16          7.62          0.57         6.08 o
   6   3  16          8.95         18.54         6.60 o
   7   3  16        167.05        171.11        16.44 o
  -2   4  16        200.82        234.46        21.15 o
  -1   4  16        452.41        488.13        27.56 o
   0   4  16         83.30         82.28        11.57 o
   1   4  16          0.11         -3.44         4.47 o
   2   4  16         45.34         50.35         7.04 o
   3   4  16        108.29        101.84         8.18 o
   4   4  16         53.41         49.35         8.39 o
   5   4  16         42.08         40.17         5.80 o
   6   4  16          2.18          1.68         5.96 o
   7   4  16         41.32         36.76         7.47 o
  -1   5  16          0.19         -4.01         5.72 o
   0   5  16        130.26        119.73        13.39 o
   1   5  16         31.86         39.81         9.71 o
   2   5  16         10.97          9.12         9.58 o
   3   5  16         22.59         13.16         5.43 o
   4   5  16          9.54          7.13        12.96 o
   5   5  16         38.79         29.18         6.33 o
   6   5  16         24.14         40.03         6.84 o
   7   5  16          0.42          5.77        13.83 o
  -1   6  16        540.26        610.91        32.37 o
   0   6  16         71.02         88.04        13.19 o
   1   6  16          0.54         -4.85         5.13 o
   2   6  16         20.24         18.70         8.75 o
   3   6  16         56.61         46.40        10.04 o
   4   6  16          0.78          7.09         5.74 o
   5   6  16         13.31         18.39         7.18 o
   6   6  16          5.18         -3.84         8.56 o
   0   7  16         53.68         66.70        11.99 o
   1   7  16         31.10         25.72        10.91 o
   2   7  16         74.64         72.54        11.24 o
   3   7  16         11.17         10.43         8.89 o
   4   7  16          3.21         -6.07         8.76 o
   5   7  16          3.90         18.89         9.43 o
   6   7  16         78.66         88.05        16.86 o
   1   8  16          6.74         -0.83        11.24 o
   2   8  16         20.91         32.57        10.62 o
   3   8  16         17.96         14.76         9.67 o
   4   8  16         57.29         56.31        11.39 o
   5   8  16         32.20         11.26        14.45 o
   1  -3  17         23.09         21.43         7.44 o
   2  -3  17          6.14         19.03         9.73 o
   3  -3  17          0.21         -6.70         6.70 o
   0  -2  17          1.51         -6.37         8.99 o
   1  -2  17          2.94          0.39         6.47 o
   2  -2  17         28.44         24.21         6.70 o
   3  -2  17        175.78        177.40        16.25 o
   4  -2  17        406.18        452.30        46.43 o
  -1  -1  17          7.45         13.07         8.26 o
   0  -1  17          4.66          9.94         7.06 o
   1  -1  17        420.10        444.19        19.08 o
   2  -1  17         66.56         76.63         8.45 o
   3  -1  17         47.11         39.42        13.26 o
   4  -1  17         18.22         20.89         9.89 o
   5  -1  17         10.29         23.40        11.93 o
  -1   0  17         53.56         55.05         7.91 o
   0   0  17         12.82         16.26         7.29 o
   1   0  17         28.36         34.02         7.12 o
   2   0  17         70.55         59.46         8.00 o
   3   0  17         13.08          9.38         6.49 o
   4   0  17          5.48          8.26         8.27 o
   5   0  17          4.84         11.68         7.35 o
  -1   1  17         55.22         42.90         7.75 o
   0   1  17          1.79          2.25        10.57 o
   1   1  17         91.02        111.87        13.57 o
   2   1  17         75.43         83.87        13.42 o
   3   1  17          3.70         15.05        14.11 o
   4   1  17          0.32         -8.87         8.87 o
   5   1  17         66.66         82.55        13.41 o
  -1   2  17          7.25         -1.01        10.69 o
   0   2  17         24.73         18.64         6.60 o
   1   2  17        119.30        123.31         9.32 o
   2   2  17         98.23        103.48         8.67 o
   3   2  17         16.82         20.92         6.39 o
   4   2  17         81.58         88.98        10.48 o
   5   2  17         22.41         26.84         9.58 o
   0   3  17         22.50         12.56         6.64 o
   1   3  17         90.64        105.20        20.64 o
   2   3  17          2.90         10.82         6.56 o
   3   3  17          1.74         -3.18         6.35 o
   4   3  17          8.22         16.43         6.75 o
   5   3  17         50.23         63.26        12.39 o
   0   4  17         10.34         14.20         6.86 o
   1   4  17          0.69          0.70         8.06 o
   2   4  17         21.36         14.03         7.40 o
   3   4  17          6.43         15.23         8.36 o
   4   4  17         26.69          3.86        10.55 o
   5   4  17         96.69        117.54        13.05 o
   1   5  17         23.72         26.97         6.51 o
   2   5  17          1.24         -6.21         6.21 o
   3   5  17         14.01         22.11         6.30 o
   4   5  17          1.27         -4.96         6.40 o
   5   5  17        204.00        232.67        15.43 o
   1   6  17         10.08          1.15        19.04 o
   2   6  17         11.50          6.69        10.01 o
   3   6  17         77.33         80.21        12.51 o
   4   6  17         18.49         23.05        10.03 o
                                                
